# Supplementary material for: Aqueous Solubility of Organic Compounds for Flow Battery Applications: Symmetry and Counter Ion Design to Avoid Low-Solubility Polymorphs
Source: Molecules. 2021 Feb 24;26(5):1203. doi: 10.3390/molecules26051203 (PMC7956567; doi:10.3390/molecules26051203)
Supplement: Supplementary file 1 [file molecules-26-01203-s001.zip]

Archive with 3 entries (2 files):
- molecules-1109261-SM/
- molecules-1109261-SM/2058624.cif
- molecules-1109261-SM/checkcif2058624.pdf
