# Supplementary material for: Aqueous Solubility of Organic Compounds for Flow Battery Applications: Symmetry and Counter Ion Design to Avoid Low-Solubility Polymorphs
Source: Molecules. 2021 Feb 24;26(5):1203. doi: 10.3390/molecules26051203 (PMC7956567; doi:10.3390/molecules26051203)
Supplement: Supplementary file 1 [file molecules-26-01203-s001.zip › molecules-1109261-SM/2058624.cif]

 
data_shelx
 
_audit_creation_method            'SHELXL-2018/3'
_shelx_SHELXL_version_number      '2018/3'
_chemical_name_systematic         
;
2,5-bis[(morpholin-4-yl)methyl]benzene -1,4-diol bis hydrochloride
;
_chemical_name_common             ?
_chemical_melting_point           ?
_chemical_formula_moiety          'C16 H26 N2 O4 2+, Cl2 2-, 2(H2O)'
_chemical_formula_sum
 'C16 H30 Cl2 N2 O6' 
_chemical_formula_weight          417.32

loop_
 _atom_type_symbol
 _atom_type_description
 _atom_type_scat_dispersion_real
 _atom_type_scat_dispersion_imag
 _atom_type_scat_source
 'C'  'C'   0.0181   0.0091
 'International Tables Vol C Tables 4.2.6.8 and 6.1.1.4'
 'Cl'  'Cl'   0.3639   0.7018
 'International Tables Vol C Tables 4.2.6.8 and 6.1.1.4'
 'N'  'N'   0.0311   0.0180
 'International Tables Vol C Tables 4.2.6.8 and 6.1.1.4'
 'O'  'O'   0.0492   0.0322
 'International Tables Vol C Tables 4.2.6.8 and 6.1.1.4'
 'H'  'H'   0.0000   0.0000
 'International Tables Vol C Tables 4.2.6.8 and 6.1.1.4'
 
_space_group_crystal_system       monoclinic
_space_group_IT_number            14
_space_group_name_H-M_alt         'P 21/c'
_space_group_name_Hall            '-P 2ybc'
 
_shelx_space_group_comment
;
The symmetry employed for this shelxl refinement is uniquely defined
by the following loop, which should always be used as a source of
symmetry information in preference to the above space-group names.
They are only intended as comments.
;
 
loop_
 _space_group_symop_operation_xyz
 'x, y, z'
 '-x, y+1/2, -z+1/2'
 '-x, -y, -z'
 'x, -y-1/2, z-1/2'
 
_cell_length_a                    9.2629(2)
_cell_length_b                    15.4919(3)
_cell_length_c                    7.4246(2)
_cell_angle_alpha                 90
_cell_angle_beta                  110.973(8)
_cell_angle_gamma                 90
_cell_volume                      994.84(6)
_cell_formula_units_Z             2
_cell_measurement_temperature     140(2)
_cell_measurement_reflns_used     17545
_cell_measurement_theta_min       5.115
_cell_measurement_theta_max       68.270
 
_exptl_crystal_description        prism
_exptl_crystal_colour             colorless
_exptl_crystal_density_meas       ?
_exptl_crystal_density_method     ?
_exptl_crystal_density_diffrn     1.393          
_exptl_crystal_F_000              444
_exptl_transmission_factor_min    0.538768
_exptl_transmission_factor_max    0.766303
_exptl_crystal_size_max           0.72
_exptl_crystal_size_mid           0.48
_exptl_crystal_size_min           0.38
_exptl_absorpt_coefficient_mu     3.238
_shelx_estimated_absorpt_T_min    ?
_shelx_estimated_absorpt_T_max    ?
_exptl_absorpt_correction_type    numerical
_exptl_absorpt_correction_T_min   0.539
_exptl_absorpt_correction_T_max   0.766
_exptl_absorpt_process_details    
;
  NUMABS, Numerical Absorption correction Program (T.Higashi, 2011)
;
_diffrn_ambient_temperature       140(2)
_diffrn_radiation_wavelength      1.54187
_diffrn_radiation_type            CuK\a
_diffrn_radiation_source          'Sealed Tube'
_diffrn_radiation_monochromator   'Graphite Monochromator'
_diffrn_radiation_detector        RX
_diffrn_measurement_device        RAXIS-RAPID
_diffrn_detector_area_resol_mean  10.0000
_diffrn_measurement_method        dtprofit.ref
_diffrn_reflns_number             17903
_diffrn_reflns_av_unetI/netI      0.0129
_diffrn_reflns_av_R_equivalents   0.0332
_diffrn_reflns_limit_h_min        -11
_diffrn_reflns_limit_h_max        10
_diffrn_reflns_limit_k_min        -18
_diffrn_reflns_limit_k_max        18
_diffrn_reflns_limit_l_min        -8
_diffrn_reflns_limit_l_max        7
_diffrn_reflns_theta_min          5.114
_diffrn_reflns_theta_max          68.172
_diffrn_reflns_theta_full         67.687
_diffrn_measured_fraction_theta_max   0.970
_diffrn_measured_fraction_theta_full  0.972
_diffrn_reflns_Laue_measured_fraction_max    0.970
_diffrn_reflns_Laue_measured_fraction_full   0.972
_diffrn_reflns_point_group_measured_fraction_max   0.970
_diffrn_reflns_point_group_measured_fraction_full  0.972
_reflns_number_total              1763
_reflns_number_gt                 1733
_reflns_threshold_expression      'I > 2\s(I)'
_reflns_Friedel_coverage          0.000
_reflns_Friedel_fraction_max      .
_reflns_Friedel_fraction_full     .
 
_reflns_special_details
;
 Reflections were merged by SHELXL according to the crystal
 class for the calculation of statistics and refinement.
 
 _reflns_Friedel_fraction is defined as the number of unique
 Friedel pairs measured divided by the number that would be
 possible theoretically, ignoring centric projections and
 systematic absences.
;
 
_computing_data_collection        
;
RAPID-AUTO (Rigaku Corp., Tokyo, Japan, 2015)
;
_computing_cell_refinement        
;
RAPID-AUTO (Rigaku Corp., Tokyo, Japan, 2015)
;
_computing_data_reduction         
;
RAPID-AUTO (Rigaku Corp., Tokyo, Japan, 2015)
;
_computing_structure_solution     
;
L. Palatinus, G. Chapuis 2007 J. Appl. Cryst., Vol. 40, pp. 786-790.
;
_computing_structure_refinement   'SHELXL-2014/7 (Sheldrick, 2014)'
_computing_molecular_graphics     
;
Spek, A.L. (2003). J.Appl.Cryst. 36,7-13.
;
_computing_publication_material   
;
C. F. Macrae, J. Appl. Cryst., 41, 466-470, 2008
;
_refine_special_details           ?
_refine_ls_structure_factor_coef  Fsqd
_refine_ls_matrix_type            full
_refine_ls_weighting_scheme       calc
_refine_ls_weighting_details
'w=1/[\s^2^(Fo^2^)+(0.0342P)^2^+0.5158P] where P=(Fo^2^+2Fc^2^)/3'
_atom_sites_solution_primary      iterative
_atom_sites_solution_secondary    difmap
_atom_sites_solution_hydrogens    mixed
_refine_ls_hydrogen_treatment     mixed
_refine_ls_extinction_method      none
_refine_ls_extinction_coef        .
_refine_ls_number_reflns          1763
_refine_ls_number_parameters      134
_refine_ls_number_restraints      0
_refine_ls_R_factor_all           0.0317
_refine_ls_R_factor_gt            0.0308
_refine_ls_wR_factor_ref          0.0793
_refine_ls_wR_factor_gt           0.0787
_refine_ls_goodness_of_fit_ref    1.184
_refine_ls_restrained_S_all       1.184
_refine_ls_shift/su_max           0.000
_refine_ls_shift/su_mean          0.000
 
loop_
 _atom_site_label
 _atom_site_type_symbol
 _atom_site_fract_x
 _atom_site_fract_y
 _atom_site_fract_z
 _atom_site_U_iso_or_equiv
 _atom_site_adp_type
 _atom_site_occupancy
 _atom_site_site_symmetry_order  
 _atom_site_calc_flag
 _atom_site_refinement_flags_posn
 _atom_site_refinement_flags_adp
 _atom_site_refinement_flags_occupancy
 _atom_site_disorder_assembly
 _atom_site_disorder_group
O2 O 0.55312(14) 0.17189(7) 0.94585(18) 0.0242(3) Uani 1 1 d . . . . .
O1 O 0.24815(13) 0.17131(7) 0.17158(16) 0.0263(3) Uani 1 1 d . . . . .
N1 N 0.25499(14) 0.09776(8) 0.53004(19) 0.0166(3) Uani 1 1 d . . . . .
C3 C 0.38366(17) 0.05119(10) 0.8711(2) 0.0174(3) Uani 1 1 d . . . . .
C1 C 0.64350(17) 0.03487(10) 1.0980(2) 0.0182(3) Uani 1 1 d . . . . .
H1 H 0.740598 0.058424 1.163267 0.022 Uiso 1 1 calc R U . . .
C2 C 0.52917(18) 0.08636(9) 0.9722(2) 0.0178(3) Uani 1 1 d . . . . .
C4 C 0.25678(17) 0.10492(10) 0.7330(2) 0.0185(3) Uani 1 1 d . . . . .
H4A H 0.271301 0.164842 0.773337 0.022 Uiso 1 1 calc R U . . .
H4B H 0.157886 0.086056 0.736198 0.022 Uiso 1 1 calc R U . . .
C8 C 0.39537(17) 0.13684(10) 0.5067(2) 0.0195(3) Uani 1 1 d . . . . .
H8A H 0.487336 0.107024 0.589291 0.023 Uiso 1 1 calc R U . . .
H8B H 0.403836 0.197033 0.545092 0.023 Uiso 1 1 calc R U . . .
C5 C 0.11306(17) 0.13909(10) 0.3896(2) 0.0226(4) Uani 1 1 d . . . . .
H5A H 0.109644 0.199446 0.422616 0.027 Uiso 1 1 calc R U . . .
H5B H 0.021662 0.110959 0.396659 0.027 Uiso 1 1 calc R U . . .
C7 C 0.38388(19) 0.12996(11) 0.3001(2) 0.0244(4) Uani 1 1 d . . . . .
H7A H 0.474465 0.156225 0.286431 0.029 Uiso 1 1 calc R U . . .
H7B H 0.382367 0.069527 0.265314 0.029 Uiso 1 1 calc R U . . .
C6 C 0.11407(19) 0.13177(11) 0.1878(2) 0.0283(4) Uani 1 1 d . . . . .
H6A H 0.111430 0.071312 0.152801 0.034 Uiso 1 1 calc R U . . .
H6B H 0.022209 0.159233 0.098505 0.034 Uiso 1 1 calc R U . . .
Cl1 Cl 0.81145(5) 0.09231(2) 0.61070(6) 0.02798(15) Uani 1 1 d . . . . .
O1W O 0.78816(14) 0.22279(9) 0.2571(2) 0.0306(3) Uani 1 1 d . . . . .
H1N H 0.252(2) 0.0417(14) 0.503(3) 0.030(5) Uiso 1 1 d . . . . .
H1W H 0.792(3) 0.2762(18) 0.257(4) 0.051(7) Uiso 1 1 d . . . . .
H2W H 0.785(3) 0.2035(17) 0.362(4) 0.050(7) Uiso 1 1 d . . . . .
H2O H 0.625(3) 0.1884(15) 1.039(3) 0.039(6) Uiso 1 1 d . . . . .
 
loop_
 _atom_site_aniso_label
 _atom_site_aniso_U_11
 _atom_site_aniso_U_22
 _atom_site_aniso_U_33
 _atom_site_aniso_U_23
 _atom_site_aniso_U_13
 _atom_site_aniso_U_12
O2 0.0288(6) 0.0154(5) 0.0233(6) 0.0028(4) 0.0032(5) -0.0026(4)
O1 0.0321(6) 0.0259(6) 0.0196(6) 0.0066(5) 0.0078(5) 0.0008(5)
N1 0.0175(6) 0.0149(7) 0.0161(7) 0.0015(5) 0.0045(5) 0.0010(5)
C3 0.0209(7) 0.0183(7) 0.0145(8) 0.0008(6) 0.0081(6) 0.0027(6)
C1 0.0189(7) 0.0206(8) 0.0155(8) -0.0010(6) 0.0066(6) -0.0007(6)
C2 0.0233(8) 0.0153(7) 0.0160(8) 0.0016(6) 0.0086(6) 0.0000(6)
C4 0.0199(7) 0.0192(7) 0.0175(8) 0.0012(6) 0.0078(6) 0.0018(6)
C8 0.0182(7) 0.0216(8) 0.0189(8) 0.0007(6) 0.0067(6) -0.0011(6)
C5 0.0172(7) 0.0238(8) 0.0228(9) 0.0057(6) 0.0024(6) 0.0026(6)
C7 0.0269(8) 0.0262(8) 0.0215(9) 0.0027(6) 0.0103(7) 0.0027(6)
C6 0.0279(8) 0.0311(9) 0.0198(9) 0.0060(7) 0.0012(7) -0.0013(7)
Cl1 0.0331(2) 0.0184(2) 0.0332(3) -0.00346(15) 0.01290(18) -0.00150(14)
O1W 0.0322(7) 0.0205(6) 0.0328(8) 0.0025(5) 0.0039(5) -0.0003(5)
 
_geom_special_details
;
 All esds (except the esd in the dihedral angle between two l.s. planes)
 are estimated using the full covariance matrix.  The cell esds are taken
 into account individually in the estimation of esds in distances, angles
 and torsion angles; correlations between esds in cell parameters are only
 used when they are defined by crystal symmetry.  An approximate (isotropic)
 treatment of cell esds is used for estimating esds involving l.s. planes.
;
 
loop_
 _geom_bond_atom_site_label_1
 _geom_bond_atom_site_label_2
 _geom_bond_distance
 _geom_bond_site_symmetry_2
 _geom_bond_publ_flag
O2 C2 1.3691(18) . ?
O2 H2O 0.81(2) . ?
O1 C6 1.428(2) . ?
O1 C7 1.4293(19) . ?
N1 C5 1.4980(18) . ?
N1 C8 1.4994(19) . ?
N1 C4 1.505(2) . ?
N1 H1N 0.89(2) . ?
C3 C1 1.391(2) 3_657 ?
C3 C2 1.397(2) . ?
C3 C4 1.504(2) . ?
C1 C2 1.386(2) . ?
C1 H1 0.9300 . ?
C4 H4A 0.9700 . ?
C4 H4B 0.9700 . ?
C8 C7 1.503(2) . ?
C8 H8A 0.9700 . ?
C8 H8B 0.9700 . ?
C5 C6 1.506(3) . ?
C5 H5A 0.9700 . ?
C5 H5B 0.9700 . ?
C7 H7A 0.9700 . ?
C7 H7B 0.9700 . ?
C6 H6A 0.9700 . ?
C6 H6B 0.9700 . ?
O1W H1W 0.83(3) . ?
O1W H2W 0.84(3) . ?
 
loop_
 _geom_angle_atom_site_label_1
 _geom_angle_atom_site_label_2
 _geom_angle_atom_site_label_3
 _geom_angle
 _geom_angle_site_symmetry_1
 _geom_angle_site_symmetry_3
 _geom_angle_publ_flag
C2 O2 H2O 108.0(16) . . ?
C6 O1 C7 109.58(12) . . ?
C5 N1 C8 109.18(12) . . ?
C5 N1 C4 110.95(12) . . ?
C8 N1 C4 112.74(12) . . ?
C5 N1 H1N 108.1(13) . . ?
C8 N1 H1N 109.3(13) . . ?
C4 N1 H1N 106.5(13) . . ?
C1 C3 C2 118.80(14) 3_657 . ?
C1 C3 C4 119.96(13) 3_657 . ?
C2 C3 C4 121.23(13) . . ?
C2 C1 C3 121.52(14) . 3_657 ?
C2 C1 H1 119.2 . . ?
C3 C1 H1 119.2 3_657 . ?
O2 C2 C1 121.96(14) . . ?
O2 C2 C3 118.37(14) . . ?
C1 C2 C3 119.67(14) . . ?
C3 C4 N1 111.58(12) . . ?
C3 C4 H4A 109.3 . . ?
N1 C4 H4A 109.3 . . ?
C3 C4 H4B 109.3 . . ?
N1 C4 H4B 109.3 . . ?
H4A C4 H4B 108.0 . . ?
N1 C8 C7 109.98(12) . . ?
N1 C8 H8A 109.7 . . ?
C7 C8 H8A 109.7 . . ?
N1 C8 H8B 109.7 . . ?
C7 C8 H8B 109.7 . . ?
H8A C8 H8B 108.2 . . ?
N1 C5 C6 110.10(13) . . ?
N1 C5 H5A 109.6 . . ?
C6 C5 H5A 109.6 . . ?
N1 C5 H5B 109.6 . . ?
C6 C5 H5B 109.6 . . ?
H5A C5 H5B 108.2 . . ?
O1 C7 C8 111.94(13) . . ?
O1 C7 H7A 109.2 . . ?
C8 C7 H7A 109.2 . . ?
O1 C7 H7B 109.2 . . ?
C8 C7 H7B 109.2 . . ?
H7A C7 H7B 107.9 . . ?
O1 C6 C5 111.54(13) . . ?
O1 C6 H6A 109.3 . . ?
C5 C6 H6A 109.3 . . ?
O1 C6 H6B 109.3 . . ?
C5 C6 H6B 109.3 . . ?
H6A C6 H6B 108.0 . . ?
H1W O1W H2W 112(2) . . ?
 
loop_
 _geom_torsion_atom_site_label_1
 _geom_torsion_atom_site_label_2
 _geom_torsion_atom_site_label_3
 _geom_torsion_atom_site_label_4
 _geom_torsion
 _geom_torsion_site_symmetry_1
 _geom_torsion_site_symmetry_2
 _geom_torsion_site_symmetry_3
 _geom_torsion_site_symmetry_4
 _geom_torsion_publ_flag
C3 C1 C2 O2 177.70(14) 3_657 . . . ?
C3 C1 C2 C3 -1.0(3) 3_657 . . . ?
C1 C3 C2 O2 -177.78(13) 3_657 . . . ?
C4 C3 C2 O2 1.4(2) . . . . ?
C1 C3 C2 C1 1.0(2) 3_657 . . . ?
C4 C3 C2 C1 -179.84(14) . . . . ?
C1 C3 C4 N1 -88.07(17) 3_657 . . . ?
C2 C3 C4 N1 92.78(17) . . . . ?
C5 N1 C4 C3 170.41(12) . . . . ?
C8 N1 C4 C3 -66.77(16) . . . . ?
C5 N1 C8 C7 -54.45(16) . . . . ?
C4 N1 C8 C7 -178.25(12) . . . . ?
C8 N1 C5 C6 54.75(16) . . . . ?
C4 N1 C5 C6 179.60(12) . . . . ?
C6 O1 C7 C8 -60.14(17) . . . . ?
N1 C8 C7 O1 58.02(17) . . . . ?
C7 O1 C6 C5 60.14(17) . . . . ?
N1 C5 C6 O1 -58.43(17) . . . . ?
 
_refine_diff_density_max    0.249
_refine_diff_density_min   -0.244
_refine_diff_density_rms    0.061

_shelx_res_file
;
TITL shelxt_a.res in P-1              New: P21/c
    shelx.res
    created by SHELXL-2018/3 at 16:27:34 on 29-Oct-2020
CELL  1.54187   9.2629  15.4919   7.4246   90.000  110.973   90.000
ZERR     2.00   0.0002   0.0003   0.0002    0.000    0.008    0.000
LATT   1
SYMM  - X, 1/2 + Y, 1/2 - Z
SFAC  C    CL   N    O    H
UNIT  32 4 4 12 60
MERG   2
FMAP   2
PLAN   20
ACTA
BOND   $H
CONF
L.S.   5
WGHT    0.034200    0.515800
FVAR       3.65863
O2    4    0.553122    0.171893    0.945854    11.00000    0.02875    0.01542 =
         0.02333    0.00285    0.00322   -0.00259
O1    4    0.248146    0.171306    0.171581    11.00000    0.03211    0.02590 =
         0.01959    0.00658    0.00781    0.00075
N1    3    0.254993    0.097761    0.530041    11.00000    0.01746    0.01493 =
         0.01612    0.00150    0.00453    0.00105
C3    1    0.383663    0.051194    0.871118    11.00000    0.02089    0.01832 =
         0.01453    0.00083    0.00814    0.00267
C1    1    0.643497    0.034873    1.098007    11.00000    0.01889    0.02064 =
         0.01550   -0.00095    0.00663   -0.00070
AFIX  43
H1    5    0.740598    0.058424    1.163267    11.00000   -1.20000
AFIX   0
C2    1    0.529166    0.086356    0.972196    11.00000    0.02332    0.01529 =
         0.01596    0.00164    0.00858   -0.00002
C4    1    0.256778    0.104919    0.732951    11.00000    0.01989    0.01922 =
         0.01745    0.00121    0.00783    0.00175
AFIX  23
H4A   5    0.271301    0.164842    0.773337    11.00000   -1.20000
H4B   5    0.157886    0.086056    0.736198    11.00000   -1.20000
AFIX   0
C8    1    0.395373    0.136837    0.506734    11.00000    0.01819    0.02164 =
         0.01887    0.00072    0.00675   -0.00111
AFIX  23
H8A   5    0.487336    0.107024    0.589291    11.00000   -1.20000
H8B   5    0.403836    0.197033    0.545092    11.00000   -1.20000
AFIX   0
C5    1    0.113056    0.139086    0.389633    11.00000    0.01720    0.02376 =
         0.02280    0.00574    0.00239    0.00262
AFIX  23
H5A   5    0.109644    0.199446    0.422616    11.00000   -1.20000
H5B   5    0.021662    0.110959    0.396659    11.00000   -1.20000
AFIX   0
C7    1    0.383884    0.129961    0.300115    11.00000    0.02692    0.02623 =
         0.02153    0.00267    0.01034    0.00267
AFIX  23
H7A   5    0.474465    0.156225    0.286431    11.00000   -1.20000
H7B   5    0.382367    0.069527    0.265314    11.00000   -1.20000
AFIX   0
C6    1    0.114075    0.131771    0.187821    11.00000    0.02793    0.03113 =
         0.01981    0.00596    0.00121   -0.00126
AFIX  23
H6A   5    0.111430    0.071312    0.152801    11.00000   -1.20000
H6B   5    0.022209    0.159233    0.098505    11.00000   -1.20000
AFIX   0
CL1   2    0.811447    0.092310    0.610702    11.00000    0.03314    0.01840 =
         0.03323   -0.00346    0.01290   -0.00150
O1W   4    0.788155    0.222794    0.257065    11.00000    0.03217    0.02050 =
         0.03279    0.00255    0.00387   -0.00035
H1N   5    0.251680    0.041699    0.503170    11.00000    0.02993
H1W   5    0.792106    0.276205    0.256558    11.00000    0.05056
H2W   5    0.785023    0.203544    0.361801    11.00000    0.05018
H2O   5    0.625233    0.188394    1.038992    11.00000    0.03925
HKLF    4  1.0  0.00  0.00  1.00  0.00 -1.00  0.00  1.00  0.00  0.00


REM  shelxt_a.res in P-1              New: P21/c
REM wR2 = 0.0793, GooF = S = 1.184, Restrained GooF = 1.184 for all data
REM R1 = 0.0308 for 1733 Fo > 4sig(Fo) and 0.0317 for all 1763 data
REM 134 parameters refined using 0 restraints

END

WGHT      0.0342      0.5159

REM Highest difference peak  0.249,  deepest hole -0.244,  1-sigma level  0.061
Q1    1   0.3611  0.0158  0.9175  11.00000  0.05    0.25
Q2    1   0.5749  0.0595  1.0543  11.00000  0.05    0.20
Q3    1   0.4619  0.0588  0.8978  11.00000  0.05    0.18
Q4    1   0.5224  0.2163  0.8346  11.00000  0.05    0.17
Q5    1   0.3284  0.0731  0.8074  11.00000  0.05    0.16
Q6    1   0.2427  0.1827  0.6998  11.00000  0.05    0.15
Q7    1   0.2687  0.2306  0.2091  11.00000  0.05    0.15
Q8    1   0.2148 -0.0200  0.4372  11.00000  0.05    0.15
Q9    1   0.3176  0.0486  0.1683  11.00000  0.05    0.15
Q10   1   0.3027  0.2361  0.5015  11.00000  0.05    0.15
Q11   1   0.0721  0.0061  0.6002  11.00000  0.05    0.15
Q12   1   0.6042  0.0472  0.9958  11.00000  0.05    0.14
Q13   1   0.4668  0.2390  0.7545  11.00000  0.05    0.14
Q14   1   0.2262  0.2594  0.1083  11.00000  0.05    0.14
Q15   1   0.2684 -0.0119  0.0977  11.00000  0.05    0.14
Q16   1   0.4818 -0.0010  0.2003  11.00000  0.05    0.14
Q17   1   0.4226  0.0157  0.4438  11.00000  0.05    0.13
Q18   1   0.3781  0.0142  0.2864  11.00000  0.05    0.13
Q19   1   0.2288  0.2255  0.7504  11.00000  0.05    0.13
Q20   1   0.0023  0.0201  0.4233  11.00000  0.05    0.13
;
_shelx_res_checksum   94851

_shelx_hkl_file
;
   0   0   1  35699.   1024.   1
   0   0   1  38229.   1226.   1
   0   0   1  38054.   1192.   1
   0   0   1  37708.   1233.   1
   0   0   1  37692.   1209.   1
   0   0   1  38694.   1263.   1
   0   0   1  37975.   1231.   1
   0   0  -1  37930.   1204.   1
   0   0  -1  37315.   1209.   1
   0   0  -1  38204.   1174.   1
   0   0  -1  37664.   1213.   1
   0   0  -1  37732.   1199.   1
   0   0  -1  38381.   1251.   1
   0   0  -1  38802.   1252.   1
   0   0   2 100429.   6015.   1
   0   0   2  96769.   5958.   1
   0   0   2 107999.   7320.   1
   0   0   2 106272.   7075.   1
   0   0   2 104519.   7169.   1
   0   0   2 105272.   7099.   1
   0   0   2 107279.   7354.   1
   0   0   2 109350.   7484.   1
   0   0  -2 107435.   7181.   1
   0   0  -2 102229.   6919.   1
   0   0  -2 101722.   6993.   1
   0   0  -2 108015.   6909.   1
   0   0  -2 109178.   7353.   1
   0   0  -2 104585.   6932.   1
   0   0  -2 108799.   7470.   1
   0   0  -2 110996.   7516.   1
   0   0   3  55772.   2266.   1
   0   0   3  51995.   2249.   1
   0   0   3  56856.   2594.   1
   0   0   3  58092.   2614.   1
   0   0   3  57730.   2721.   1
   0   0   3  56586.   2618.   1
   0   0   3  57893.   2719.   1
   0   0   3  57406.   2706.   1
   0   0  -3  59772.   2685.   1
   0   0  -3  55950.   2565.   1
   0   0  -3  56479.   2655.   1
   0   0  -3  56998.   2434.   1
   0   0  -3  58935.   2701.   1
   0   0  -3  58309.   2662.   1
   0   0  -3  60781.   2849.   1
   0   0  -3  59451.   2736.   1
   0   0   4    622.     22.   1
   0   0   4    629.     20.   1
   0   0   4    564.     19.   1
   0   0   4    525.     19.   1
   0   0   4    655.     30.   1
   0   0   4    615.     29.   1
   0   0   4    600.     20.   1
   0   0   4    571.     27.   1
   0   0  -4    565.     19.   1
   0   0  -4    637.     20.   1
   0   0  -4    572.     20.   1
   0   0  -4    566.     13.   1
   0   0  -4    602.     19.   1
   0   0  -4    560.     28.   1
   0   0  -4    596.     29.   1
   0   0  -4    617.     28.   1
   0   0   5  31933.   1009.   1
   0   0   5  29403.    978.   1
   0   0   5  31376.   1089.   1
   0   0   5  29429.   1009.   1
   0   0   5  31542.   1154.   1
   0   0   5  31565.   1139.   1
   0   0   5  31586.   1114.   1
   0   0   5  30734.   1068.   1
   0   0  -5  31423.   1049.   1
   0   0  -5  30392.   1050.   1
   0   0  -5  31999.   1117.   1
   0   0  -5  30943.    967.   1
   0   0  -5  30831.   1055.   1
   0   0  -5  29928.   1003.   1
   0   0  -5  31760.   1144.   1
   0   0  -5  31979.   1139.   1
   0   0   6   8140.    179.   1
   0   0   6   7359.    167.   1
   0   0  -6   8459.    188.   1
   0   0  -6   7980.    174.   1
   0   0  -6   7889.    170.   1
   0   0  -6   8103.    180.   1
   0   0   7   4011.    133.   1
   0   0   7   4613.    135.   1
   0   0  -7   3989.    127.   1
   0   0  -7   3831.    123.   1
   0   0  -7   3782.     95.   1
   0   0   8   3686.     93.   1
   0   0   8   3267.     88.   1
   0   0  -8   3524.     94.   1
   0   0  -8   3255.     85.   1
   0   0  -8   3354.    117.   1
   0   0  -8   3394.     85.   1
   0   0   9    102.     44.   1
   0   0   9     44.     23.   1
   0   0  -9     40.     40.   1
   0   0  -9     84.     25.   1
   0   0  -9     35.     21.   1
   0   0  10    209.     36.   1
   0   0  10    141.     30.   1
   0   0 -10    224.     35.   1
   0   0 -10    242.     33.   1
   0   1   1  10183.    149.   1
   0   1   1  10506.    158.   1
   0  -1   1  11049.    166.   1
   0  -1   1  10403.    176.   1
   0   1   1  11082.    164.   1
   0   1   1  10712.    156.   1
   0  -1   1  10468.    166.   1
   0   1   1  10240.    166.   1
   0  -1   1  10692.    176.   1
   0   1   1  10479.    169.   1
   0  -1   1  10351.    168.   1
   0   1   1  10361.    168.   1
   0  -1   1  10717.    172.   1
   0   1   1  10248.    157.   1
   0  -1   1  10589.    171.   1
   0   1  -1  10289.    140.   1
   0  -1  -1  10015.    150.   1
   0  -1  -1  10300.    155.   1
   0   1  -1  10296.    156.   1
   0   1  -1  10446.    168.   1
   0  -1  -1  10545.    159.   1
   0   1  -1  10949.    166.   1
   0  -1  -1  10293.    159.   1
   0   1  -1  10470.    163.   1
   0  -1  -1  10320.    158.   1
   0   1  -1  10586.    162.   1
   0  -1  -1  10220.    157.   1
   0   1  -1  10802.    179.   1
   0  -1  -1  10605.    170.   1
   0   1  -1  10920.    176.   1
   0  -1   2   4468.     60.   1
   0   1   2   4240.     58.   1
   0   1   2   4343.     64.   1
   0  -1   2   4501.     64.   1
   0   1   2   4291.     54.   1
   0  -1   2   4364.     54.   1
   0   1   2   4633.     77.   1
   0  -1   2   4532.     77.   1
   0   1   2   4535.     73.   1
   0  -1   2   4439.     63.   1
   0   1   2   4695.     66.   1
   0  -1   2   4596.     65.   1
   0   1   2   4375.     60.   1
   0  -1   2   4471.     74.   1
   0  -1  -2   4349.     56.   1
   0   1  -2   4395.     54.   1
   0   1  -2   4593.     67.   1
   0  -1  -2   4390.     65.   1
   0   1  -2   4359.     59.   1
   0  -1  -2   4460.     63.   1
   0   1  -2   4511.     63.   1
   0  -1  -2   4558.     62.   1
   0   1  -2   4457.     75.   1
   0  -1  -2   4580.     74.   1
   0   1  -2   4554.     75.   1
   0  -1  -2   4827.     75.   1
   0   1  -2   4631.     65.   1
   0   1   3   3616.     62.   1
   0  -1   3   3525.     52.   1
   0   1   3   3391.     50.   1
   0  -1   3   3507.     52.   1
   0   1   3   3402.     53.   1
   0  -1   3   3383.     51.   1
   0   1   3   3354.     45.   1
   0  -1   3   3402.     44.   1
   0   1   3   3576.     66.   1
   0  -1   3   3554.     66.   1
   0   1   3   3633.     64.   1
   0  -1   3   3616.     55.   1
   0   1   3   3635.     55.   1
   0  -1   3   3516.     54.   1
   0   1   3   3492.     51.   1
   0  -1   3   3511.     62.   1
   0  -1  -3   3454.     46.   1
   0   1  -3   3439.     44.   1
   0  -1  -3   3482.     63.   1
   0   1  -3   3634.     56.   1
   0  -1  -3   3481.     63.   1
   0   1  -3   3487.     55.   1
   0  -1  -3   3391.     51.   1
   0   1  -3   3385.     48.   1
   0  -1  -3   3557.     53.   1
   0   1  -3   3549.     53.   1
   0  -1  -3   3464.     61.   1
   0   1  -3   3435.     61.   1
   0  -1  -3   3551.     66.   1
   0   1  -3   3621.     64.   1
   0  -1  -3   3696.     63.   1
   0   1  -3   3625.     53.   1
   0   1   4  42540.   1493.   1
   0  -1   4  41999.   1506.   1
   0   1   4  40815.   1535.   1
   0  -1   4  39207.   1494.   1
   0   1   4  40994.   1612.   1
   0  -1   4  42118.   1691.   1
   0   1   4  40883.   1576.   1
   0  -1   4  41184.   1609.   1
   0   1   4  44533.   1775.   1
   0  -1   4  43484.   1746.   1
   0   1   4  42628.   1701.   1
   0  -1   4  42632.   1704.   1
   0   1   4  43237.   1766.   1
   0  -1   4  43167.   1798.   1
   0   1   4  42624.   1688.   1
   0  -1   4  41660.   1684.   1
   0  -1  -4  42343.   1629.   1
   0   1  -4  42145.   1588.   1
   0  -1  -4  41679.   1614.   1
   0   1  -4  41301.   1660.   1
   0  -1  -4  44120.   1739.   1
   0   1  -4  46437.   1900.   1
   0  -1  -4  40318.   1455.   1
   0   1  -4  41381.   1496.   1
   0  -1  -4  42965.   1731.   1
   0   1  -4  42962.   1735.   1
   0  -1  -4  41605.   1616.   1
   0   1  -4  41667.   1605.   1
   0  -1  -4  42574.   1685.   1
   0   1  -4  43681.   1752.   1
   0  -1  -4  44269.   1744.   1
   0   1  -4  43746.   1782.   1
   0  -1   5    171.     32.   1
   0   1   5    102.     17.   1
   0  -1   5     72.     18.   1
   0   1   5     61.     12.   1
   0  -1   5     78.     11.   1
   0   1   5     87.     17.   1
   0  -1   5     77.     16.   1
   0   1   5     97.     17.   1
   0  -1   5     71.     26.   1
   0   1   5     65.     16.   1
   0  -1   5     83.     17.   1
   0   1   5     71.     26.   1
   0  -1   5     75.     17.   1
   0   1   5     84.     23.   1
   0  -1   5     78.     15.   1
   0  -1  -5     67.     18.   1
   0   1  -5    106.     17.   1
   0  -1  -5     73.     17.   1
   0   1  -5    102.     19.   1
   0  -1  -5     99.     17.   1
   0   1  -5     81.     18.   1
   0  -1  -5     86.     12.   1
   0   1  -5     79.     17.   1
   0  -1  -5     90.     17.   1
   0   1  -5    120.     26.   1
   0  -1  -5     95.     24.   1
   0   1  -5    117.     17.   1
   0  -1  -5     73.     26.   1
   0   1  -5     83.     17.   1
   0  -1  -5     96.     15.   1
   0   1  -5     77.     16.   1
   0   1   6   2364.     87.   1
   0  -1   6   2234.     58.   1
   0   1   6   2278.     58.   1
   0  -1   6   2138.     51.   1
   0  -1  -6   2420.     79.   1
   0   1  -6   2327.     54.   1
   0  -1  -6   2194.     52.   1
   0   1  -6   2221.     73.   1
   0  -1  -6   2150.     50.   1
   0   1  -6   2215.     52.   1
   0  -1  -6   2214.     54.   1
   0   1  -6   2305.     53.   1
   0   1   7  38596.   1524.   1
   0  -1   7  36258.   1426.   1
   0   1   7  35201.   1557.   1
   0  -1  -7  37183.   1509.   1
   0   1  -7  37466.   1557.   1
   0  -1  -7  38148.   1647.   1
   0  -1  -7  37478.   1584.   1
   0  -1  -7  38294.   1593.   1
   0   1  -7  37676.   1577.   1
   0   1   8   3384.    123.   1
   0  -1   8   3702.     96.   1
   0  -1   8   3425.     90.   1
   0   1   8   3159.     85.   1
   0  -1  -8   3645.    123.   1
   0   1  -8   3571.    130.   1
   0  -1  -8   3590.     89.   1
   0   1  -8   3543.     92.   1
   0  -1  -8   3570.     90.   1
   0   1  -8   3411.    119.   1
   0   1  -8   3489.     87.   1
   0   1   9   4089.    101.   1
   0  -1   9   4043.    102.   1
   0   1   9   3622.    119.   1
   0  -1   9   3492.    117.   1
   0  -1  -9   4136.     95.   1
   0   1  -9   4056.     98.   1
   0  -1  -9   3848.     95.   1
   0  -1  -9   3788.    126.   1
   0   1  -9   3868.     93.   1
   0  -1  -9   3545.     87.   1
   0   1  -9   3740.    115.   1
   0   1  10     69.     33.   1
   0  -1  10     82.     21.   1
   0   1  10     29.     16.   1
   0  -1  10     46.     17.   1
   0  -1 -10     73.     30.   1
   0   1 -10     83.     20.   1
   0  -1 -10     73.     19.   1
   0  -1 -10     92.     30.   1
   0   1 -10     77.     20.   1
   0  -1 -10     60.     15.   1
   0   1 -10     44.     16.   1
   0   2   0   1740.     18.   1
   0  -2   0   1716.     15.   1
   0  -2   0   1707.     21.   1
   0   2   0   1741.     18.   1
   0   2   0   1659.     18.   1
   0   2   0   1753.     23.   1
   0  -2   0   1696.     22.   1
   0   2   0   1709.     17.   1
   0  -2   0   1724.     17.   1
   0  -2   0   1789.     18.   1
   0   2   0   1749.     17.   1
   0  -2   0   1699.     18.   1
   0   2   0   1654.     21.   1
   0  -2   1   3358.     37.   1
   0   2   1   3299.     35.   1
   0   2   1   3314.     46.   1
   0  -2   1   3234.     43.   1
   0  -2   1   3426.     42.   1
   0   2   1   3498.     41.   1
   0   2   1   3319.     46.   1
   0  -2   1   3257.     40.   1
   0  -2   1   3374.     41.   1
   0   2   1   3319.     38.   1
   0  -2   1   3218.     40.   1
   0  -2   1   3404.     48.   1
   0   2   1   3398.     46.   1
   0   2  -1   3259.     43.   1
   0  -2  -1   3203.     39.   1
   0  -2  -1   3337.     38.   1
   0   2  -1   3344.     48.   1
   0  -2  -1   3265.     34.   1
   0   2  -1   3266.     37.   1
   0  -2  -1   3481.     47.   1
   0   2  -1   3376.     41.   1
   0  -2  -1   3307.     44.   1
   0   2  -1   3409.     41.   1
   0  -2  -1   3319.     47.   1
   0   2  -1   3412.     42.   1
   0  -2  -1   3456.     39.   1
   0   2  -1   3362.     42.   1
   0   2   2     16.     13.   1
   0   2   2    -43.     13.   1
   0  -2   2    -27.     10.   1
   0   2   2    -20.     15.   1
   0  -2   2    -42.     16.   1
   0  -2  -2     -3.      9.   1
   0  -2  -2     -5.      8.   1
   0   2  -2     -9.     10.   1
   0   2  -2    -39.     10.   1
   0   2   3   5458.     88.   1
   0  -2   3   4903.     90.   1
   0   2   3   4792.     73.   1
   0  -2   3   4644.     71.   1
   0   2   3   5011.     72.   1
   0  -2   3   4877.     77.   1
   0   2   3   4908.     81.   1
   0  -2   3   4881.     77.   1
   0   2   3   5039.     80.   1
   0   2   3   4943.     77.   1
   0  -2   3   5081.     94.   1
   0   2   3   5112.     81.   1
   0  -2   3   5190.     84.   1
   0   2   3   4929.     88.   1
   0  -2   3   5066.     81.   1
   0  -2  -3   4894.     80.   1
   0   2  -3   4922.     67.   1
   0  -2  -3   5000.     75.   1
   0   2  -3   5323.     89.   1
   0  -2  -3   4825.     75.   1
   0   2  -3   5027.     82.   1
   0  -2  -3   4867.     68.   1
   0   2  -3   4991.     75.   1
   0  -2  -3   5134.     80.   1
   0   2  -3   5102.     80.   1
   0  -2  -3   5076.     90.   1
   0   2  -3   4987.     91.   1
   0  -2  -3   5046.     92.   1
   0   2  -3   5118.     80.   1
   0  -2  -3   5052.     76.   1
   0   2  -3   5143.     82.   1
   0   2   4   7415.    127.   1
   0  -2   4   7579.    135.   1
   0   2   4   7046.    145.   1
   0  -2   4   7106.    128.   1
   0   2   4   7101.    134.   1
   0  -2   4   7296.    138.   1
   0   2   4   7130.    125.   1
   0  -2   4   6784.    128.   1
   0   2   4   7411.    139.   1
   0  -2   4   7520.    164.   1
   0   2   4   7465.    137.   1
   0  -2   4   7487.    162.   1
   0   2   4   7524.    142.   1
   0  -2   4   7315.    142.   1
   0   2   4   7370.    152.   1
   0  -2   4   7320.    139.   1
   0  -2  -4   7317.    126.   1
   0  -2  -4   6934.    127.   1
   0   2  -4   7526.    153.   1
   0  -2  -4   7198.    148.   1
   0   2  -4   7798.    178.   1
   0  -2  -4   7196.    134.   1
   0   2  -4   7197.    115.   1
   0  -2  -4   7522.    139.   1
   0   2  -4   7321.    136.   1
   0  -2  -4   7274.    149.   1
   0   2  -4   7457.    137.   1
   0  -2  -4   7407.    157.   1
   0   2  -4   7533.    141.   1
   0  -2  -4   7425.    134.   1
   0   2  -4   7440.    139.   1
   0   2   5    149.     34.   1
   0  -2   5    145.     31.   1
   0   2   5     98.     16.   1
   0  -2   5    131.     19.   1
   0   2   5     91.     21.   1
   0  -2   5     88.     18.   1
   0   2   5    127.     19.   1
   0  -2   5    114.     16.   1
   0   2   5    134.     27.   1
   0  -2   5     85.     18.   1
   0   2   5     83.     25.   1
   0  -2   5     94.     17.   1
   0  -2   5     92.     17.   1
   0   2   5    100.     24.   1
   0  -2   5    125.     26.   1
   0  -2  -5    143.     21.   1
   0   2  -5    110.     18.   1
   0  -2  -5     46.     27.   1
   0   2  -5    123.     18.   1
   0  -2  -5    114.     17.   1
   0   2  -5    102.     19.   1
   0  -2  -5     86.     20.   1
   0   2  -5    131.     16.   1
   0   2  -5    117.     17.   1
   0  -2  -5    133.     25.   1
   0   2  -5    115.     26.   1
   0  -2  -5    184.     26.   1
   0   2  -5     66.     26.   1
   0  -2  -5    122.     23.   1
   0   2  -5    125.     16.   1
   0   2   6   4036.     92.   1
   0  -2   6   3761.    114.   1
   0   2   6   3830.     81.   1
   0  -2   6   3526.     81.   1
   0  -2  -6   3759.     81.   1
   0   2  -6   4027.    112.   1
   0  -2  -6   4041.     85.   1
   0   2  -6   3495.    102.   1
   0  -2  -6   4019.     81.   1
   0   2  -6   4065.     85.   1
   0  -2  -6   4024.     86.   1
   0   2  -6   3837.     82.   1
   0   2   7    558.     59.   1
   0  -2   7    690.     59.   1
   0  -2   7    545.     33.   1
   0   2   7    492.     32.   1
   0  -2  -7    537.     55.   1
   0   2  -7    616.     38.   1
   0  -2  -7    495.     35.   1
   0   2  -7    582.     57.   1
   0  -2  -7    579.     33.   1
   0  -2  -7    585.     54.   1
   0   2  -7    550.     34.   1
   0   2  -7    569.     47.   1
   0   2   8    130.     30.   1
   0  -2   8    179.     33.   1
   0  -2   8    186.     44.   1
   0   2   8    114.     42.   1
   0  -2  -8    157.     28.   1
   0   2  -8    198.     32.   1
   0   2  -8    228.     45.   1
   0  -2  -8    166.     43.   1
   0  -2  -8    157.     29.   1
   0   2  -8    163.     45.   1
   0   2  -8    173.     40.   1
   0   2   9   1949.     61.   1
   0  -2   9   1940.     61.   1
   0   2   9   1699.     55.   1
   0  -2   9   1821.     55.   1
   0  -2  -9   1976.     57.   1
   0   2  -9   2013.     85.   1
   0  -2  -9   1889.     79.   1
   0   2  -9   2002.     56.   1
   0  -2  -9   1861.     56.   1
   0   2  -9   1912.     57.   1
   0  -2  -9   1755.     71.   1
   0   2  -9   1792.     72.   1
   0   2  10     27.     32.   1
   0  -2  10     45.     21.   1
   0  -2  10     26.     18.   1
   0  -2  10     31.     26.   1
   0  -2 -10     47.     29.   1
   0   2 -10     86.     31.   1
   0  -2 -10     25.     29.   1
   0  -2 -10     23.     18.   1
   0   2 -10     -8.     19.   1
   0  -2 -10     21.     19.   1
   0   2 -10     41.     15.   1
   0   3   0     31.      8.   1
   0  -3   0     70.      9.   1
   0  -3   0     10.     17.   1
   0   3   0     15.      5.   1
   0   3   0     33.      9.   1
   0   3   0     19.      8.   1
   0   3   0     30.      8.   1
   0  -3   0     19.      8.   1
   0   3   0     12.      8.   1
   0  -3   0     22.      8.   1
   0  -3   0     38.      8.   1
   0   3   0     33.      8.   1
   0  -3   0     38.     13.   1
   0   3   0     17.      8.   1
   0  -3   1  22882.    543.   1
   0   3   1  21844.    516.   1
   0   3   1  22244.    530.   1
   0  -3   1  21427.    502.   1
   0  -3   1  24779.    634.   1
   0   3   1  21798.    470.   1
   0   3   1  21863.    522.   1
   0  -3   1  22149.    579.   1
   0  -3   1  22803.    586.   1
   0   3   1  22676.    552.   1
   0  -3   1  22024.    573.   1
   0  -3   1  22313.    564.   1
   0   3   1  23265.    528.   1
   0  -3   1  22463.    546.   1
   0  -3   1  22867.    604.   1
   0   3   1  22808.    514.   1
   0   3   1  23039.    570.   1
   0   3  -1  22158.    496.   1
   0  -3  -1  23237.    542.   1
   0  -3  -1  20945.    496.   1
   0   3  -1  22127.    511.   1
   0   3  -1  23779.    606.   1
   0  -3  -1  23343.    537.   1
   0  -3  -1  22947.    545.   1
   0   3  -1  23808.    622.   1
   0  -3  -1  23780.    574.   1
   0  -3  -1  23806.    565.   1
   0   3  -1  23145.    597.   1
   0  -3  -1  23618.    535.   1
   0   3  -1  23444.    629.   1
   0  -3  -1  23149.    574.   1
   0  -3   2   9472.    166.   1
   0   3   2   9484.    164.   1
   0   3   2   9188.    164.   1
   0  -3   2   9253.    152.   1
   0  -3   2   9606.    187.   1
   0   3   2   8822.    142.   1
   0   3   2   9513.    157.   1
   0  -3   2   8984.    162.   1
   0   3   2   9690.    165.   1
   0  -3   2   9314.    164.   1
   0  -3   2   9520.    179.   1
   0   3   2   8755.    163.   1
   0  -3   2   9398.    163.   1
   0  -3   2   9747.    187.   1
   0   3   2   9411.    172.   1
   0   3  -2   9113.    140.   1
   0  -3  -2   9069.    155.   1
   0  -3  -2   9305.    166.   1
   0   3  -2   9118.    141.   1
   0   3  -2   9666.    174.   1
   0  -3  -2   9392.    161.   1
   0  -3  -2   9411.    155.   1
   0   3  -2   9471.    158.   1
   0  -3  -2   9925.    182.   1
   0   3  -2   9765.    184.   1
   0  -3  -2   9652.    174.   1
   0  -3  -2   9600.    178.   1
   0   3  -2   9995.    173.   1
   0  -3  -2   9601.    162.   1
   0   3  -2   9753.    174.   1
   0  -3  -2   9372.    171.   1
   0   3  -2   9777.    190.   1
   0  -3   3    476.     18.   1
   0   3   3    495.     14.   1
   0  -3   3    517.     18.   1
   0  -3   3    510.     18.   1
   0   3   3    479.     14.   1
   0   3   3    531.     14.   1
   0  -3   3    478.     16.   1
   0   3   3    512.     17.   1
   0  -3   3    587.     17.   1
   0   3   3    526.     15.   1
   0  -3   3    560.     17.   1
   0  -3   3    589.     24.   1
   0   3   3    539.     15.   1
   0  -3  -3    595.     22.   1
   0   3  -3    531.     12.   1
   0   3  -3    576.     25.   1
   0  -3  -3    510.     20.   1
   0  -3  -3    483.     21.   1
   0   3  -3    548.     16.   1
   0   3  -3    573.     16.   1
   0  -3  -3    502.     15.   1
   0  -3  -3    530.     16.   1
   0  -3  -3    538.     17.   1
   0  -3  -3    575.     15.   1
   0   3  -3    555.     25.   1
   0   3   4   9898.    205.   1
   0  -3   4  10046.    194.   1
   0   3   4   9458.    184.   1
   0  -3   4   9352.    181.   1
   0   3   4   9603.    180.   1
   0  -3   4   9346.    182.   1
   0   3   4   9494.    196.   1
   0  -3   4   9288.    179.   1
   0   3   4  10191.    226.   1
   0  -3   4   9877.    228.   1
   0   3   4   9674.    194.   1
   0  -3   4   9648.    200.   1
   0  -3   4   9683.    202.   1
   0   3   4   9656.    190.   1
   0  -3  -4   9852.    201.   1
   0   3  -4   9432.    180.   1
   0  -3  -4   9838.    185.   1
   0   3  -4   9693.    225.   1
   0  -3  -4   9620.    187.   1
   0   3  -4   9821.    208.   1
   0  -3  -4  10138.    200.   1
   0   3  -4   9777.    176.   1
   0  -3  -4   9949.    198.   1
   0   3  -4   9732.    196.   1
   0  -3  -4   9899.    192.   1
   0   3  -4   9983.    199.   1
   0  -3  -4   9761.    214.   1
   0   3  -4   9933.    221.   1
   0  -3  -4  10107.    224.   1
   0  -3  -4   9791.    191.   1
   0   3  -4   9930.    204.   1
   0   3   5   5965.    116.   1
   0  -3   5   5934.    139.   1
   0   3   5   5706.    110.   1
   0  -3   5   5436.    110.   1
   0   3   5   5512.    101.   1
   0  -3   5   5510.    106.   1
   0   3   5   5836.    107.   1
   0   3   5   6096.    121.   1
   0  -3   5   5946.    122.   1
   0   3   5   5804.    114.   1
   0  -3   5   5875.    119.   1
   0  -3   5   5765.    118.   1
   0   3   5   5894.    112.   1
   0  -3  -5   6124.    110.   1
   0   3  -5   5957.    112.   1
   0  -3  -5   5711.    106.   1
   0   3  -5   6078.    122.   1
   0  -3  -5   5909.    130.   1
   0   3  -5   6290.    153.   1
   0  -3  -5   5567.    115.   1
   0   3  -5   5669.    104.   1
   0  -3  -5   6147.    138.   1
   0   3  -5   5949.    115.   1
   0  -3  -5   5896.    132.   1
   0  -3  -5   5816.    134.   1
   0   3  -5   6010.    117.   1
   0  -3  -5   6135.    119.   1
   0   3  -5   6086.    116.   1
   0  -3  -5   5991.    111.   1
   0   3  -5   6133.    120.   1
   0   3   6    442.     53.   1
   0  -3   6    423.     28.   1
   0  -3   6    368.     27.   1
   0   3   6    362.     25.   1
   0   3  -6    373.     44.   1
   0  -3  -6    371.     31.   1
   0  -3  -6    414.     40.   1
   0   3  -6    447.     41.   1
   0  -3  -6    431.     37.   1
   0  -3  -6    423.     28.   1
   0   3  -6    427.     39.   1
   0   3  -6    315.     38.   1
   0   3   7  33665.   1363.   1
   0  -3   7  33537.   1266.   1
   0  -3   7  32120.   1255.   1
   0   3   7  31224.   1234.   1
   0  -3  -7  35731.   1342.   1
   0   3  -7  34431.   1444.   1
   0  -3  -7  32560.   1261.   1
   0   3  -7  33968.   1395.   1
   0  -3  -7  33567.   1270.   1
   0  -3  -7  32674.   1290.   1
   0   3  -7  33310.   1327.   1
   0   3  -7  32375.   1346.   1
   0   3   8    853.     42.   1
   0  -3   8    893.     70.   1
   0  -3   8    855.     61.   1
   0  -3  -8    865.     41.   1
   0   3  -8    929.     67.   1
   0  -3  -8    875.     40.   1
   0   3  -8    845.     62.   1
   0  -3  -8    871.     37.   1
   0  -3  -8    970.     62.   1
   0   3  -8    862.     62.   1
   0   3  -8    890.     57.   1
   0   3   9   3070.     80.   1
   0  -3   9   3098.     82.   1
   0  -3   9   2799.     73.   1
   0   3   9   2762.     98.   1
   0  -3   9   2718.     76.   1
   0  -3  -9   2884.     74.   1
   0   3  -9   2942.     77.   1
   0  -3  -9   2934.     71.   1
   0  -3  -9   3019.    100.   1
   0   3  -9   2914.     75.   1
   0  -3  -9   2878.     71.   1
   0   3  -9   2866.     70.   1
   0   3  10   1048.     47.   1
   0  -3  10   1192.     56.   1
   0  -3  10   1115.     33.   1
   0  -3  10    970.     44.   1
   0  -3 -10   1138.     44.   1
   0   3 -10   1180.     36.   1
   0  -3 -10   1057.     32.   1
   0  -3 -10   1089.     48.   1
   0   3 -10   1196.     33.   1
   0   3 -10   1025.     39.   1
   0   4   0 164557.  13339.   1
   0  -4   0 181844.  16215.   1
   0  -4   0 138098.  10937.   1
   0  -4   0 144473.  11459.   1
   0  -4   0 179241.  16776.   1
   0   4   0 174144.  15827.   1
   0   4   0 165875.  15588.   1
   0   4   0 185059.  17414.   1
   0   4   0 186823.  16354.   1
   0  -4   0 185035.  16412.   1
   0   4   0 166423.  14000.   1
   0  -4   0 180824.  15484.   1
   0  -4   0 172828.  15405.   1
   0   4   0 171113.  14696.   1
   0  -4   0 189872.  17849.   1
   0   4   0 189389.  17685.   1
   0  -4   1     21.     12.   1
   0   4   1     36.     11.   1
   0  -4   1     -6.      8.   1
   0  -4   1    -32.      9.   1
   0  -4   1    -22.      9.   1
   0   4   1     -5.     10.   1
   0  -4   1     10.     10.   1
   0   4   1      6.      9.   1
   0  -4   1    -40.     16.   1
   0   4   1    -30.      9.   1
   0   4  -1     13.      8.   1
   0  -4  -1     25.      9.   1
   0  -4  -1    -18.     10.   1
   0   4  -1    -12.     15.   1
   0   4  -1      5.      8.   1
   0   4  -1    -16.     14.   1
   0  -4  -1    -48.     14.   1
   0   4  -1    -26.     14.   1
   0  -4   2   1443.     33.   1
   0   4   2   1495.     20.   1
   0   4   2   1546.     25.   1
   0  -4   2   1495.     29.   1
   0  -4   2   1489.     33.   1
   0   4   2   1473.     25.   1
   0  -4   2   1475.     22.   1
   0   4   2   1564.     26.   1
   0  -4   2   1494.     26.   1
   0  -4   2   1619.     35.   1
   0   4   2   1539.     24.   1
   0  -4   2   1404.     25.   1
   0  -4   2   1456.     25.   1
   0   4   2   1520.     24.   1
   0   4  -2   1464.     31.   1
   0  -4  -2   1464.     26.   1
   0  -4  -2   1453.     33.   1
   0   4  -2   1497.     21.   1
   0   4  -2   1561.     26.   1
   0  -4  -2   1479.     20.   1
   0  -4  -2   1476.     34.   1
   0   4  -2   1440.     27.   1
   0  -4  -2   1465.     23.   1
   0  -4  -2   1516.     25.   1
   0  -4  -2   1473.     25.   1
   0   4  -2   1497.     26.   1
   0  -4  -2   1517.     32.   1
   0   4  -2   1527.     35.   1
   0  -4   3  15826.    370.   1
   0   4   3  16073.    359.   1
   0   4   3  15751.    363.   1
   0  -4   3  16520.    391.   1
   0  -4   3  16181.    392.   1
   0   4   3  15761.    341.   1
   0   4   3  16173.    357.   1
   0  -4   3  15077.    360.   1
   0   4   3  16679.    384.   1
   0  -4   3  16350.    387.   1
   0  -4   3  16232.    373.   1
   0   4   3  16360.    371.   1
   0  -4   3  15891.    375.   1
   0  -4   3  16209.    415.   1
   0   4   3  16169.    389.   1
   0   4  -3  16690.    347.   1
   0  -4  -3  15644.    351.   1
   0  -4  -3  16297.    380.   1
   0   4  -3  15299.    316.   1
   0   4  -3  16809.    406.   1
   0  -4  -3  16043.    368.   1
   0  -4  -3  15338.    336.   1
   0   4  -3  16845.    390.   1
   0  -4  -3  16740.    382.   1
   0   4  -3  16273.    379.   1
   0  -4  -3  16390.    393.   1
   0  -4  -3  16141.    365.   1
   0   4  -3  16719.    392.   1
   0  -4  -3  16407.    398.   1
   0   4  -3  16407.    414.   1
   0  -4  -3  16555.    372.   1
   0   4  -3  17038.    436.   1
   0  -4   4     -1.     16.   1
   0   4   4     25.     20.   1
   0  -4   4    134.     26.   1
   0   4   4     45.     19.   1
   0  -4   4     38.     15.   1
   0   4   4    -32.     19.   1
   0   4   4      6.     15.   1
   0  -4   4     16.     15.   1
   0   4   4     13.     20.   1
   0   4   4     23.     20.   1
   0  -4   4     29.     15.   1
   0  -4   4     56.     14.   1
   0  -4  -4     65.     19.   1
   0   4  -4     58.     16.   1
   0  -4  -4    -47.     21.   1
   0  -4  -4     29.     12.   1
   0   4  -4     -3.     16.   1
   0   4  -4     17.     14.   1
   0  -4  -4     45.     23.   1
   0   4  -4     41.     23.   1
   0  -4  -4     31.     13.   1
   0  -4  -4     32.     23.   1
   0   4  -4      5.     14.   1
   0  -4  -4     23.     16.   1
   0   4  -4      3.     14.   1
   0  -4  -4     20.     20.   1
   0   4   5     70.     22.   1
   0  -4   5     89.     32.   1
   0   4   5    105.     27.   1
   0  -4   5     24.     31.   1
   0   4   5     64.     16.   1
   0  -4   5     78.     20.   1
   0   4   5     63.     15.   1
   0   4   5    122.     18.   1
   0  -4   5     24.     30.   1
   0  -4   5     94.     19.   1
   0   4   5    103.     25.   1
   0  -4   5     51.     19.   1
   0  -4   5     72.     17.   1
   0   4   5     66.     25.   1
   0  -4  -5    108.     15.   1
   0  -4  -5    127.     25.   1
   0  -4  -5     90.     16.   1
   0   4  -5    120.     21.   1
   0  -4  -5     77.     23.   1
   0  -4  -5    105.     18.   1
   0   4  -5     35.     28.   1
   0  -4  -5    115.     26.   1
   0  -4  -5     57.     28.   1
   0   4  -5    130.     17.   1
   0  -4  -5    120.     20.   1
   0   4  -5     71.     17.   1
   0  -4  -5     31.     25.   1
   0   4  -5     64.     18.   1
   0   4   6   3529.    120.   1
   0  -4   6   3512.     84.   1
   0   4   6   3177.     87.   1
   0  -4   6   3516.    106.   1
   0   4   6   3342.    101.   1
   0  -4  -6   3671.     78.   1
   0   4  -6   3738.    116.   1
   0  -4  -6   3617.    104.   1
   0   4  -6   3588.     80.   1
   0  -4  -6   3814.    102.   1
   0  -4  -6   3656.    106.   1
   0   4  -6   3413.    100.   1
   0   4  -6   3473.    100.   1
   0   4   7   1395.     51.   1
   0  -4   7   1401.     54.   1
   0  -4   7   1374.     47.   1
   0   4   7   1265.     65.   1
   0  -4  -7   1414.     49.   1
   0   4  -7   1364.     76.   1
   0  -4  -7   1344.     70.   1
   0   4  -7   1462.     72.   1
   0  -4  -7   1342.     63.   1
   0  -4  -7   1284.     48.   1
   0   4  -7   1368.     67.   1
   0   4  -7   1289.     64.   1
   0   4   8   1084.     44.   1
   0  -4   8   1050.     48.   1
   0  -4   8    968.     44.   1
   0   4   8    885.     57.   1
   0  -4  -8   1012.     64.   1
   0   4  -8   1066.     70.   1
   0  -4  -8   1037.     65.   1
   0  -4  -8   1063.     62.   1
   0  -4  -8   1109.     47.   1
   0   4  -8   1103.     66.   1
   0   4  -8   1123.     61.   1
   0   4   9    441.     32.   1
   0  -4   9    511.     54.   1
   0  -4   9    442.     29.   1
   0   4   9    417.     29.   1
   0  -4   9    446.     31.   1
   0  -4  -9    426.     30.   1
   0   4  -9    433.     33.   1
   0  -4  -9    424.     44.   1
   0  -4  -9    517.     31.   1
   0   4  -9    541.     32.   1
   0  -4  -9    421.     28.   1
   0   4  -9    432.     29.   1
   0  -4  10    443.     40.   1
   0  -4  10    422.     35.   1
   0  -4  10    351.     20.   1
   0   4 -10    414.     37.   1
   0  -4 -10    380.     20.   1
   0  -4 -10    418.     35.   1
   0   4 -10    353.     20.   1
   0   4 -10    299.     26.   1
   0   5   0     43.     10.   1
   0  -5   0      3.     10.   1
   0  -5   0     65.     11.   1
   0  -5   0     61.     11.   1
   0  -5   0     -8.     11.   1
   0   5   0     26.     11.   1
   0   5   0     29.     10.   1
   0   5   0     -9.     10.   1
   0  -5   0     20.     16.   1
   0   5   0     63.     11.   1
   0  -5   0      1.     10.   1
   0  -5   0     38.     10.   1
   0   5   0     19.      9.   1
   0  -5   0     51.     16.   1
   0   5   0     39.     15.   1
   0  -5   1  72641.   3555.   1
   0   5   1  80510.   3846.   1
   0  -5   1  63059.   3021.   1
   0  -5   1  71143.   3784.   1
   0   5   1  68231.   3190.   1
   0   5   1  68817.   3518.   1
   0  -5   1  74381.   3853.   1
   0   5   1  73104.   3666.   1
   0  -5   1  68937.   3589.   1
   0  -5   1  71305.   3586.   1
   0   5   1  73042.   3527.   1
   0  -5   1  70630.   3771.   1
   0   5   1  70372.   3346.   1
   0  -5   1  74010.   4052.   1
   0   5   1  76697.   3918.   1
   0   5  -1  66390.   2920.   1
   0  -5  -1  77236.   3819.   1
   0  -5  -1  63991.   2979.   1
   0  -5  -1  65683.   3047.   1
   0   5  -1  75684.   4050.   1
   0  -5  -1  76947.   3848.   1
   0   5  -1  76658.   4070.   1
   0   5  -1  73139.   3972.   1
   0  -5  -1  75248.   3778.   1
   0   5  -1  67230.   3317.   1
   0  -5  -1  71572.   3521.   1
   0   5  -1  73938.   3741.   1
   0  -5  -1  74706.   3628.   1
   0   5  -1  77233.   4147.   1
   0  -5  -1  75653.   3854.   1
   0  -5   2   8968.    151.   1
   0   5   2   9124.    159.   1
   0   5   2   8994.    170.   1
   0  -5   2   8385.    144.   1
   0  -5   2   8968.    164.   1
   0   5   2   8441.    132.   1
   0   5   2   8914.    176.   1
   0  -5   2   8389.    162.   1
   0  -5   2   8775.    156.   1
   0   5   2   9197.    159.   1
   0  -5   2   8711.    159.   1
   0  -5   2   9033.    159.   1
   0   5   2   9312.    170.   1
   0  -5   2   8650.    157.   1
   0  -5   2   8897.    178.   1
   0   5   2   8774.    152.   1
   0   5  -2   8619.    132.   1
   0  -5  -2   8789.    141.   1
   0  -5  -2   9012.    151.   1
   0   5  -2   8604.    134.   1
   0   5  -2   9113.    166.   1
   0  -5  -2   8746.    151.   1
   0  -5  -2   8871.    159.   1
   0   5  -2   8790.    168.   1
   0  -5  -2   8994.    155.   1
   0  -5  -2   8826.    152.   1
   0  -5  -2   8805.    163.   1
   0   5  -2   9049.    176.   1
   0  -5  -2   8851.    169.   1
   0   5  -2   8809.    179.   1
   0  -5  -2   8851.    169.   1
   0   5  -2   9059.    169.   1
   0   5   3   1819.     29.   1
   0   5   3   1886.     35.   1
   0  -5   3   1730.     38.   1
   0  -5   3   1790.     35.   1
   0   5   3   1807.     33.   1
   0  -5   3   1663.     36.   1
   0   5   3   1826.     48.   1
   0  -5   3   1787.     37.   1
   0  -5   3   1826.     50.   1
   0   5   3   1844.     33.   1
   0  -5   3   1748.     36.   1
   0  -5   3   1774.     45.   1
   0   5   3   1678.     43.   1
   0   5  -3   1735.     47.   1
   0  -5  -3   1848.     29.   1
   0  -5  -3   1901.     46.   1
   0   5  -3   1856.     40.   1
   0   5  -3   1939.     48.   1
   0  -5  -3   1823.     36.   1
   0  -5  -3   1684.     33.   1
   0   5  -3   1752.     35.   1
   0  -5  -3   1833.     46.   1
   0  -5  -3   1927.     44.   1
   0  -5  -3   1776.     46.   1
   0   5  -3   1913.     46.   1
   0  -5  -3   1810.     35.   1
   0   5  -3   1812.     35.   1
   0  -5  -3   1865.     33.   1
   0   5  -3   1907.     38.   1
   0   5   4     53.     23.   1
   0  -5   4     86.     27.   1
   0   5   4     88.     21.   1
   0  -5   4    114.     26.   1
   0   5   4    135.     24.   1
   0  -5   4    102.     12.   1
   0   5   4     77.     22.   1
   0  -5   4    121.     17.   1
   0  -5   4    135.     27.   1
   0  -5   4     69.     17.   1
   0   5   4    104.     15.   1
   0  -5   4    138.     27.   1
   0  -5   4    115.     15.   1
   0   5   4     85.     14.   1
   0  -5  -4    129.     23.   1
   0   5  -4    139.     19.   1
   0   5  -4    108.     17.   1
   0  -5  -4    103.     20.   1
   0   5  -4    121.     17.   1
   0  -5  -4     65.     14.   1
   0   5  -4     95.     11.   1
   0  -5  -4     95.     16.   1
   0   5  -4     72.     17.   1
   0  -5  -4    105.     23.   1
   0  -5  -4    114.     17.   1
   0   5  -4    153.     16.   1
   0  -5  -4     81.     26.   1
   0   5  -4    113.     24.   1
   0  -5  -4    102.     14.   1
   0   5  -4    119.     17.   1
   0   5   5    624.     44.   1
   0  -5   5    543.     43.   1
   0   5   5    527.     24.   1
   0  -5   5    490.     27.   1
   0   5   5    551.     23.   1
   0   5   5    499.     21.   1
   0   5   5    506.     39.   1
   0  -5   5    440.     40.   1
   0  -5   5    491.     26.   1
   0   5   5    525.     25.   1
   0  -5   5    502.     40.   1
   0  -5   5    491.     36.   1
   0   5   5    456.     35.   1
   0  -5  -5    554.     22.   1
   0  -5  -5    543.     22.   1
   0  -5  -5    569.     35.   1
   0   5  -5    550.     42.   1
   0  -5  -5    517.     36.   1
   0  -5  -5    541.     25.   1
   0   5  -5    538.     27.   1
   0  -5  -5    573.     36.   1
   0  -5  -5    598.     26.   1
   0   5  -5    560.     38.   1
   0   5  -5    572.     37.   1
   0  -5  -5    548.     23.   1
   0   5  -5    505.     37.   1
   0   5   6   1765.     80.   1
   0  -5   6   1975.     57.   1
   0   5   6   1639.     62.   1
   0  -5   6   1755.     73.   1
   0   5   6   1717.     67.   1
   0  -5  -6   1752.     62.   1
   0  -5  -6   2088.     50.   1
   0   5  -6   1892.     80.   1
   0  -5  -6   1906.     51.   1
   0   5  -6   1796.     52.   1
   0  -5  -6   1845.     48.   1
   0  -5  -6   1836.     51.   1
   0   5  -6   1940.     51.   1
   0   5  -6   1860.     71.   1
   0   5   7   2961.     81.   1
   0  -5   7   2848.     79.   1
   0  -5   7   2739.     76.   1
   0   5   7   2539.     68.   1
   0  -5  -7   2880.     74.   1
   0   5  -7   2704.     79.   1
   0  -5  -7   2854.     73.   1
   0  -5  -7   2823.     69.   1
   0  -5  -7   2805.    102.   1
   0   5  -7   2745.     99.   1
   0   5  -7   2680.     94.   1
   0   5   8    675.     38.   1
   0  -5   8    664.     42.   1
   0  -5   8    735.     56.   1
   0  -5   8    700.     38.   1
   0   5   8    645.     36.   1
   0  -5  -8    797.     56.   1
   0   5  -8    664.     39.   1
   0  -5  -8    699.     38.   1
   0  -5  -8    725.     37.   1
   0  -5  -8    741.     58.   1
   0   5  -8    799.     56.   1
   0   5  -8    734.     55.   1
   0   5   9    125.     38.   1
   0  -5   9     87.     26.   1
   0  -5   9    150.     36.   1
   0   5   9     98.     21.   1
   0  -5   9     97.     37.   1
   0  -5  -9     96.     23.   1
   0   5  -9    130.     41.   1
   0  -5  -9    119.     23.   1
   0  -5  -9    104.     38.   1
   0   5  -9     75.     23.   1
   0   5  -9     71.     22.   1
   0  -5  10     16.     20.   1
   0  -5  10     19.     26.   1
   0   5 -10     56.     29.   1
   0  -5 -10     63.     23.   1
   0  -5 -10     28.     17.   1
   0   6   0  18830.    389.   1
   0  -6   0  17427.    400.   1
   0  -6   0  17215.    388.   1
   0  -6   0  16658.    392.   1
   0  -6   0  18042.    423.   1
   0   6   0  17977.    405.   1
   0   6   0  15871.    408.   1
   0   6   0  17700.    445.   1
   0   6   0  18056.    404.   1
   0  -6   0  17975.    407.   1
   0   6   0  18413.    419.   1
   0  -6   0  18084.    419.   1
   0  -6   0  18241.    436.   1
   0   6   0  18173.    412.   1
   0  -6   0  18514.    438.   1
   0   6   0  17839.    419.   1
   0   6   1   8048.    125.   1
   0  -6   1   8012.    139.   1
   0  -6   1   7909.    139.   1
   0  -6   1   7334.    122.   1
   0  -6   1   7489.    126.   1
   0   6   1   7329.    117.   1
   0   6   1   7484.    130.   1
   0   6   1   7628.    151.   1
   0   6   1   7766.    131.   1
   0  -6   1   7750.    133.   1
   0  -6   1   7508.    147.   1
   0   6   1   8043.    144.   1
   0  -6   1   7726.    148.   1
   0  -6   1   7616.    146.   1
   0   6   1   7490.    122.   1
   0  -6   1   7477.    151.   1
   0   6   1   7578.    144.   1
   0   6  -1   7897.    112.   1
   0  -6  -1   7480.    115.   1
   0  -6  -1   7476.    123.   1
   0  -6  -1   7354.    125.   1
   0  -6  -1   7882.    123.   1
   0   6  -1   7699.    130.   1
   0   6  -1   8226.    156.   1
   0   6  -1   7398.    145.   1
   0  -6  -1   7487.    143.   1
   0   6  -1   7660.    129.   1
   0  -6  -1   7341.    123.   1
   0   6  -1   8045.    149.   1
   0  -6  -1   8103.    152.   1
   0  -6  -1   7821.    133.   1
   0   6  -1   7642.    136.   1
   0  -6   2  28444.    833.   1
   0   6   2  29790.    875.   1
   0  -6   2  26868.    821.   1
   0  -6   2  28489.    903.   1
   0   6   2  26120.    726.   1
   0   6   2  28736.    888.   1
   0  -6   2  26563.    859.   1
   0   6   2  29953.    930.   1
   0  -6   2  28154.    914.   1
   0  -6   2  28483.    896.   1
   0   6   2  29840.    866.   1
   0  -6   2  27968.    852.   1
   0  -6   2  28233.    899.   1
   0   6   2  27976.    849.   1
   0   6  -2  28136.    721.   1
   0  -6  -2  27564.    812.   1
   0  -6  -2  28040.    842.   1
   0  -6  -2  27764.    800.   1
   0   6  -2  29619.    775.   1
   0   6  -2  29816.    974.   1
   0  -6  -2  28530.    857.   1
   0  -6  -2  29125.    898.   1
   0   6  -2  28814.    892.   1
   0   6  -2  29001.    918.   1
   0  -6  -2  29212.    877.   1
   0  -6  -2  28348.    851.   1
   0  -6  -2  28694.    830.   1
   0   6  -2  28544.    870.   1
   0  -6  -2  29075.    855.   1
   0   6  -2  29128.    935.   1
   0  -6  -2  29295.    891.   1
   0   6  -2  29939.   1002.   1
   0  -6   3  19229.    504.   1
   0   6   3  18750.    485.   1
   0   6   3  19705.    468.   1
   0  -6   3  18972.    502.   1
   0  -6   3  17483.    504.   1
   0   6   3  18210.    431.   1
   0   6   3  18865.    518.   1
   0  -6   3  17101.    449.   1
   0  -6   3  19407.    498.   1
   0   6   3  19511.    497.   1
   0  -6   3  18380.    514.   1
   0  -6   3  19451.    493.   1
   0   6   3  19849.    513.   1
   0  -6   3  18320.    510.   1
   0  -6   3  18995.    509.   1
   0   6   3  19076.    481.   1
   0   6  -3  18539.    421.   1
   0  -6  -3  18325.    442.   1
   0  -6  -3  18399.    450.   1
   0   6  -3  18419.    415.   1
   0   6  -3  19241.    515.   1
   0  -6  -3  18883.    477.   1
   0  -6  -3  19387.    532.   1
   0   6  -3  18423.    493.   1
   0  -6  -3  19192.    489.   1
   0  -6  -3  18907.    478.   1
   0  -6  -3  18591.    458.   1
   0   6  -3  19899.    512.   1
   0  -6  -3  18734.    500.   1
   0   6  -3  19146.    545.   1
   0  -6  -3  19005.    514.   1
   0   6  -3  19297.    522.   1
   0   6   4   5105.    110.   1
   0  -6   4   5412.    122.   1
   0   6   4   5120.     94.   1
   0   6   4   5520.    100.   1
   0  -6   4   5177.     97.   1
   0   6   4   5114.     97.   1
   0  -6   4   5246.    100.   1
   0   6   4   5341.    100.   1
   0  -6   4   5209.    104.   1
   0  -6   4   5290.    123.   1
   0   6   4   5273.    114.   1
   0  -6   4   4927.    100.   1
   0  -6   4   4981.    118.   1
   0   6   4   5178.    115.   1
   0  -6  -4   5374.    116.   1
   0   6  -4   5329.     85.   1
   0   6  -4   5365.    105.   1
   0  -6  -4   5234.    106.   1
   0  -6  -4   5019.     96.   1
   0   6  -4   5084.     88.   1
   0  -6  -4   5270.     99.   1
   0  -6  -4   5294.    115.   1
   0  -6  -4   5034.     95.   1
   0   6  -4   5287.    119.   1
   0  -6  -4   5342.    102.   1
   0   6  -4   5165.    100.   1
   0  -6  -4   5149.    112.   1
   0   6  -4   5240.    125.   1
   0   6   5   7557.    198.   1
   0  -6   5   7331.    192.   1
   0   6   5   7291.    159.   1
   0   6   5   7779.    157.   1
   0   6   5   7435.    180.   1
   0  -6   5   7241.    162.   1
   0  -6   5   7511.    163.   1
   0   6   5   7235.    155.   1
   0  -6  -5   7406.    151.   1
   0  -6  -5   7122.    139.   1
   0   6  -5   7707.    171.   1
   0  -6  -5   7631.    154.   1
   0  -6  -5   7610.    190.   1
   0  -6  -5   7491.    157.   1
   0  -6  -5   7259.    185.   1
   0   6  -5   7671.    164.   1
   0   6  -5   7554.    191.   1
   0   6   6   6166.    187.   1
   0  -6   6   6175.    145.   1
   0   6   6   5849.    134.   1
   0  -6   6   6158.    143.   1
   0  -6   6   5393.    172.   1
   0   6   6   6139.    137.   1
   0  -6  -6   6074.    135.   1
   0  -6  -6   5996.    132.   1
   0   6  -6   6486.    185.   1
   0  -6  -6   6519.    177.   1
   0  -6  -6   5970.    163.   1
   0  -6  -6   5989.    138.   1
   0   6  -6   6357.    144.   1
   0   6  -6   6116.    141.   1
   0   6   7   2878.     82.   1
   0  -6   7   3190.    120.   1
   0  -6   7   3011.    107.   1
   0  -6   7   3045.     83.   1
   0   6   7   2754.    101.   1
   0  -6  -7   3198.     84.   1
   0   6  -7   3137.     84.   1
   0  -6  -7   3287.    108.   1
   0  -6  -7   3273.    106.   1
   0  -6  -7   3099.     82.   1
   0   6  -7   3213.     82.   1
   0   6  -7   2970.    104.   1
   0   6   8   1921.     82.   1
   0  -6   8   1970.     91.   1
   0  -6   8   2033.     83.   1
   0  -6   8   1886.     60.   1
   0   6   8   1928.     78.   1
   0  -6  -8   2051.     59.   1
   0   6  -8   2135.     65.   1
   0  -6  -8   2039.     82.   1
   0  -6  -8   2083.     61.   1
   0  -6  -8   1977.     61.   1
   0   6  -8   2191.     82.   1
   0   6  -8   1985.     80.   1
   0  -6   9   1653.     52.   1
   0  -6   9   1554.     68.   1
   0  -6   9   1543.     64.   1
   0  -6  -9   1425.     59.   1
   0   6  -9   1717.     71.   1
   0  -6  -9   1686.     63.   1
   0  -6  -9   1685.     47.   1
   0   6  -9   1568.     44.   1
   0   6  -9   1660.     45.   1
   0   7   0      6.      8.   1
   0  -7   0     21.     12.   1
   0  -7   0    -30.     21.   1
   0  -7   0     47.     13.   1
   0  -7   0     -1.      9.   1
   0   7   0     32.     13.   1
   0   7   0    -87.     20.   1
   0  -7   0     20.     20.   1
   0   7   0    -40.     13.   1
   0  -7   0     -6.     20.   1
   0   7   0    -25.     12.   1
   0  -7   0     -1.     13.   1
   0   7   1   1911.     32.   1
   0  -7   1   2048.     39.   1
   0  -7   1   2072.     51.   1
   0  -7   1   1948.     48.   1
   0  -7   1   2001.     41.   1
   0   7   1   1876.     34.   1
   0   7   1   1883.     37.   1
   0   7   1   1911.     52.   1
   0   7   1   2062.     37.   1
   0  -7   1   2013.     36.   1
   0  -7   1   1921.     50.   1
   0   7   1   2013.     47.   1
   0  -7   1   1930.     49.   1
   0  -7   1   1988.     46.   1
   0   7   1   1931.     35.   1
   0  -7   1   1960.     50.   1
   0   7   1   2006.     47.   1
   0   7  -1   2098.     37.   1
   0  -7  -1   1908.     33.   1
   0  -7  -1   1937.     50.   1
   0  -7  -1   2005.     42.   1
   0  -7  -1   1950.     36.   1
   0   7  -1   2025.     41.   1
   0   7  -1   1959.     48.   1
   0   7  -1   1925.     35.   1
   0  -7  -1   1964.     47.   1
   0   7  -1   2081.     38.   1
   0  -7  -1   1880.     45.   1
   0  -7  -1   1998.     49.   1
   0   7  -1   1978.     46.   1
   0  -7  -1   1963.     35.   1
   0   7  -1   1937.     36.   1
   0  -7   2  19303.    500.   1
   0   7   2  19746.    482.   1
   0  -7   2  19912.    438.   1
   0  -7   2  17697.    441.   1
   0  -7   2  19151.    501.   1
   0   7   2  17788.    429.   1
   0   7   2  18670.    486.   1
   0   7   2  19026.    493.   1
   0  -7   2  19197.    492.   1
   0   7   2  19942.    503.   1
   0  -7   2  18321.    508.   1
   0  -7   2  18923.    509.   1
   0   7   2  20079.    514.   1
   0  -7   2  18575.    510.   1
   0  -7   2  18771.    521.   1
   0   7   2  19020.    509.   1
   0   7  -2  19035.    413.   1
   0  -7  -2  18644.    462.   1
   0  -7  -2  17936.    477.   1
   0  -7  -2  18954.    465.   1
   0   7  -2  19451.    508.   1
   0  -7  -2  19207.    489.   1
   0   7  -2  19531.    498.   1
   0   7  -2  18711.    515.   1
   0  -7  -2  18952.    511.   1
   0  -7  -2  18659.    499.   1
   0  -7  -2  18417.    452.   1
   0   7  -2  19415.    490.   1
   0  -7  -2  19856.    527.   1
   0   7  -2  19195.    512.   1
   0  -7  -2  19247.    493.   1
   0   7  -2  19582.    528.   1
   0  -7   3  10375.    208.   1
   0   7   3   9717.    210.   1
   0  -7   3   9747.    216.   1
   0  -7   3   9565.    224.   1
   0   7   3   9146.    180.   1
   0   7   3  10325.    239.   1
   0  -7   3  10135.    211.   1
   0   7   3  10447.    218.   1
   0  -7   3   9853.    210.   1
   0  -7   3  10074.    234.   1
   0   7   3  10440.    210.   1
   0  -7   3   9870.    209.   1
   0  -7   3   9914.    234.   1
   0   7   3   9960.    229.   1
   0   7  -3  10759.    199.   1
   0  -7  -3  10235.    194.   1
   0  -7  -3   9832.    198.   1
   0  -7  -3   9180.    194.   1
   0   7  -3  10638.    225.   1
   0  -7  -3  10010.    210.   1
   0   7  -3   9981.    217.   1
   0   7  -3  10057.    206.   1
   0  -7  -3  10272.    239.   1
   0  -7  -3  10554.    236.   1
   0  -7  -3   9799.    223.   1
   0   7  -3  10151.    227.   1
   0  -7  -3  10121.    209.   1
   0   7  -3  10295.    242.   1
   0  -7  -3  10036.    207.   1
   0   7  -3  10404.    226.   1
   0   7   4   9911.    230.   1
   0  -7   4   9947.    214.   1
   0   7   4   9761.    210.   1
   0  -7   4   9382.    229.   1
   0   7   4   9416.    230.   1
   0  -7   4   9247.    232.   1
   0   7   4   9943.    246.   1
   0  -7   4   9593.    243.   1
   0  -7   4   9579.    239.   1
   0   7   4  10304.    219.   1
   0  -7   4   9178.    241.   1
   0  -7   4   9318.    213.   1
   0   7   4   9391.    202.   1
   0  -7  -4   9621.    230.   1
   0  -7  -4   9628.    205.   1
   0   7  -4   9822.    245.   1
   0  -7  -4   9677.    201.   1
   0   7  -4   9577.    197.   1
   0  -7  -4   9918.    212.   1
   0   7  -4   9810.    221.   1
   0  -7  -4   9638.    209.   1
   0  -7  -4   9533.    206.   1
   0  -7  -4   9341.    201.   1
   0   7  -4   9715.    208.   1
   0  -7  -4   9747.    211.   1
   0   7  -4   9627.    216.   1
   0  -7  -4   9275.    200.   1
   0   7  -4   9987.    228.   1
   0   7   5   1045.     56.   1
   0  -7   5   1190.     40.   1
   0   7   5    973.     49.   1
   0   7   5   1111.     36.   1
   0  -7   5   1100.     37.   1
   0  -7   5   1166.     57.   1
   0   7   5   1081.     51.   1
   0  -7  -5   1056.     33.   1
   0  -7  -5   1068.     31.   1
   0   7  -5   1066.     38.   1
   0  -7  -5   1074.     37.   1
   0  -7  -5   1094.     51.   1
   0  -7  -5   1106.     36.   1
   0   7  -5   1252.     55.   1
   0   7  -5   1178.     39.   1
   0  -7   6   6833.    161.   1
   0   7   6   6426.    183.   1
   0  -7   6   6533.    155.   1
   0  -7   6   6431.    192.   1
   0   7   6   6300.    147.   1
   0  -7  -6   6703.    185.   1
   0  -7  -6   6422.    145.   1
   0   7  -6   6790.    199.   1
   0  -7  -6   6441.    152.   1
   0  -7  -6   6319.    148.   1
   0  -7  -6   6519.    153.   1
   0   7  -6   6993.    193.   1
   0   7  -6   6490.    155.   1
   0  -7   7   4521.    153.   1
   0  -7   7   4520.    147.   1
   0  -7   7   4443.    116.   1
   0   7   7   4218.    108.   1
   0  -7  -7   4466.    114.   1
   0   7  -7   4741.    119.   1
   0  -7  -7   4702.    113.   1
   0  -7  -7   4619.    143.   1
   0  -7  -7   4785.    116.   1
   0   7  -7   4843.    113.   1
   0   7  -7   4779.    147.   1
   0  -7   8     82.     44.   1
   0  -7   8     65.     38.   1
   0  -7   8     23.     25.   1
   0   7   8     33.     36.   1
   0   7  -8     48.     27.   1
   0  -7  -8     26.     24.   1
   0  -7  -8     46.     23.   1
   0  -7  -8     24.     26.   1
   0   7  -8     53.     23.   1
   0   7  -8     27.     37.   1
   0  -7   9   3575.     82.   1
   0  -7   9   3257.     99.   1
   0  -7   9   3193.     98.   1
   0   7  -9   3600.     79.   1
   0  -7  -9   3641.     97.   1
   0  -7  -9   3388.     76.   1
   0   7  -9   3358.     94.   1
   0   7  -9   3530.     76.   1
   0   8   0    221.     16.   1
   0  -8   0    214.     16.   1
   0  -8   0    263.     18.   1
   0  -8   0    185.     30.   1
   0  -8   0    262.     12.   1
   0   8   0    241.     11.   1
   0   8   0    190.     20.   1
   0   8   0    270.     17.   1
   0  -8   0    201.     17.   1
   0   8   0    162.     18.   1
   0  -8   0    230.     18.   1
   0   8   0    251.     15.   1
   0  -8   0    184.     27.   1
   0   8   0    193.     18.   1
   0   8   1   7146.    110.   1
   0  -8   1   6314.    122.   1
   0  -8   1   7153.    145.   1
   0  -8   1   6766.    144.   1
   0  -8   1   7232.    133.   1
   0   8   1   6611.    106.   1
   0   8   1   6945.    162.   1
   0   8   1   6747.    132.   1
   0   8   1   6860.    125.   1
   0  -8   1   6843.    127.   1
   0  -8   1   6802.    127.   1
   0   8   1   7290.    145.   1
   0  -8   1   6770.    147.   1
   0  -8   1   6519.    123.   1
   0   8   1   6815.    141.   1
   0  -8   1   6746.    132.   1
   0   8   1   6864.    126.   1
   0   8  -1   6906.    106.   1
   0  -8  -1   6551.    107.   1
   0  -8  -1   6761.    122.   1
   0  -8  -1   6908.    128.   1
   0  -8  -1   6797.    114.   1
   0   8  -1   6560.    128.   1
   0   8  -1   6533.    149.   1
   0   8  -1   6910.    130.   1
   0   8  -1   7105.    127.   1
   0  -8  -1   6904.    144.   1
   0  -8  -1   6660.    141.   1
   0   8  -1   6849.    138.   1
   0  -8  -1   7025.    130.   1
   0   8  -1   6698.    129.   1
   0   8   2    178.     12.   1
   0  -8   2    167.     15.   1
   0  -8   2    222.     26.   1
   0  -8   2    145.     16.   1
   0  -8   2    185.     23.   1
   0   8   2    140.     12.   1
   0   8   2    167.     29.   1
   0   8   2    152.     19.   1
   0   8   2    176.     18.   1
   0  -8   2    139.     18.   1
   0  -8   2    112.     27.   1
   0   8   2    183.     25.   1
   0  -8   2    163.     18.   1
   0  -8   2    214.     30.   1
   0  -8   2    178.     24.   1
   0   8   2    143.     24.   1
   0   8  -2    110.     23.   1
   0  -8  -2    151.     10.   1
   0  -8  -2    148.     18.   1
   0  -8  -2    206.     20.   1
   0  -8  -2    166.     18.   1
   0   8  -2    173.     15.   1
   0   8  -2    183.     15.   1
   0   8  -2    168.     15.   1
   0  -8  -2    141.     26.   1
   0  -8  -2    156.     24.   1
   0  -8  -2    233.     17.   1
   0  -8  -2    237.     28.   1
   0   8  -2    185.     26.   1
   0  -8  -2    149.     24.   1
   0   8  -2    158.     17.   1
   0   8  -2    160.     18.   1
   0  -8   3    302.     19.   1
   0   8   3    283.     23.   1
   0  -8   3    285.     30.   1
   0  -8   3    241.     18.   1
   0  -8   3    246.     29.   1
   0   8   3    299.     33.   1
   0   8   3    321.     33.   1
   0  -8   3    237.     32.   1
   0   8   3    327.     31.   1
   0  -8   3    262.     21.   1
   0  -8   3    247.     32.   1
   0   8   3    284.     30.   1
   0  -8   3    202.     22.   1
   0  -8   3    277.     29.   1
   0   8   3    258.     19.   1
   0   8  -3    301.     35.   1
   0  -8  -3    224.     20.   1
   0  -8  -3    327.     22.   1
   0   8  -3    332.     28.   1
   0  -8  -3    298.     16.   1
   0   8  -3    258.     25.   1
   0   8  -3    251.     16.   1
   0  -8  -3    245.     21.   1
   0  -8  -3    260.     19.   1
   0  -8  -3    232.     31.   1
   0   8  -3    265.     19.   1
   0  -8  -3    294.     22.   1
   0   8  -3    268.     21.   1
   0  -8  -3    286.     19.   1
   0  -8   4   4377.    111.   1
   0  -8   4   3852.    101.   1
   0  -8   4   4431.    105.   1
   0  -8   4   4297.     88.   1
   0   8   4   4394.    110.   1
   0  -8   4   4476.    120.   1
   0  -8   4   4442.     92.   1
   0   8   4   4328.     88.   1
   0  -8  -4   4318.     90.   1
   0   8  -4   4600.     95.   1
   0  -8  -4   4392.     83.   1
   0   8  -4   4214.     97.   1
   0   8  -4   4388.     83.   1
   0  -8  -4   4490.    116.   1
   0  -8  -4   4273.     88.   1
   0  -8  -4   4270.    112.   1
   0   8  -4   4463.     88.   1
   0   8  -4   4345.     91.   1
   0  -8   5    400.     29.   1
   0   8   5    388.     41.   1
   0  -8   5    390.     43.   1
   0  -8   5    326.     44.   1
   0   8   5    349.     26.   1
   0  -8  -5    356.     40.   1
   0  -8  -5    298.     22.   1
   0   8  -5    412.     44.   1
   0  -8  -5    370.     28.   1
   0  -8  -5    385.     41.   1
   0  -8  -5    305.     43.   1
   0   8  -5    399.     41.   1
   0   8  -5    342.     29.   1
   0  -8   6    424.     33.   1
   0   8   6    334.     30.   1
   0  -8   6    336.     48.   1
   0  -8   6    394.     51.   1
   0   8   6    361.     44.   1
   0  -8  -6    354.     30.   1
   0   8  -6    397.     49.   1
   0  -8  -6    424.     32.   1
   0  -8  -6    412.     44.   1
   0  -8  -6    446.     49.   1
   0   8  -6    364.     29.   1
   0   8  -6    362.     31.   1
   0  -8   7     95.     44.   1
   0  -8   7     20.     27.   1
   0  -8   7     81.     27.   1
   0   8   7     18.     24.   1
   0   8  -7     -4.     27.   1
   0  -8  -7     25.     26.   1
   0  -8  -7     14.     24.   1
   0  -8  -7     67.     43.   1
   0   8  -7     40.     24.   1
   0   8  -7     42.     39.   1
   0  -8   8   1309.     70.   1
   0  -8   8   1071.     63.   1
   0  -8   8   1165.     45.   1
   0   8   8   1057.     58.   1
   0   8  -8   1251.     45.   1
   0  -8  -8   1190.     42.   1
   0  -8  -8   1143.     41.   1
   0  -8  -8   1305.     66.   1
   0   8  -8   1203.     41.   1
   0   8  -8   1294.     60.   1
   0  -8   9     23.     21.   1
   0  -8   9     26.     19.   1
   0  -8   9    -13.     30.   1
   0   8  -9     14.     31.   1
   0  -8  -9     32.     27.   1
   0  -8  -9     -7.     19.   1
   0   8  -9     14.     25.   1
   0   8  -9     -7.     18.   1
   0   9   0     -1.     16.   1
   0  -9   0     41.     16.   1
   0  -9   0     93.     27.   1
   0  -9   0     54.     18.   1
   0   9   0     16.     11.   1
   0   9   0     14.     26.   1
   0   9   0      1.     26.   1
   0  -9   0     34.     16.   1
   0  -9   0     29.     16.   1
   0   9   0     69.     25.   1
   0  -9   0    101.     25.   1
   0  -9   0    139.     24.   1
   0   9   0     45.     24.   1
   0  -9   0     59.     16.   1
   0   9   0     23.     15.   1
   0   9   1  12435.    259.   1
   0  -9   1  12722.    276.   1
   0  -9   1  12534.    264.   1
   0  -9   1  12288.    272.   1
   0  -9   1  12188.    287.   1
   0   9   1  11819.    254.   1
   0   9   1  12496.    291.   1
   0   9   1  12082.    282.   1
   0   9   1  12634.    280.   1
   0  -9   1  12658.    284.   1
   0  -9   1  12712.    285.   1
   0   9   1  13373.    315.   1
   0  -9   1  12668.    308.   1
   0  -9   1  12309.    281.   1
   0   9   1  11957.    262.   1
   0  -9   1  12465.    293.   1
   0   9   1  12366.    280.   1
   0   9  -1  13030.    271.   1
   0  -9  -1  12450.    274.   1
   0  -9  -1  11879.    270.   1
   0  -9  -1  12681.    289.   1
   0   9  -1  12828.    274.   1
   0   9  -1  12594.    285.   1
   0   9  -1  11745.    299.   1
   0  -9  -1  12412.    280.   1
   0  -9  -1  12718.    283.   1
   0  -9  -1  12528.    307.   1
   0   9  -1  12472.    291.   1
   0  -9  -1  12639.    287.   1
   0   9  -1  12347.    284.   1
   0  -9   2   5191.    110.   1
   0  -9   2   5246.    115.   1
   0  -9   2   4746.    109.   1
   0  -9   2   5193.     95.   1
   0   9   2   4780.     80.   1
   0   9   2   4938.    121.   1
   0   9   2   4806.    101.   1
   0   9   2   5251.    102.   1
   0  -9   2   5070.     99.   1
   0  -9   2   4849.    120.   1
   0   9   2   5102.     95.   1
   0  -9   2   5229.    101.   1
   0  -9   2   4871.     98.   1
   0  -9   2   4820.     96.   1
   0   9   2   4806.    113.   1
   0   9  -2   5053.     88.   1
   0  -9  -2   5008.     98.   1
   0  -9  -2   4776.    125.   1
   0  -9  -2   5156.     89.   1
   0   9  -2   5062.    108.   1
   0   9  -2   5080.    113.   1
   0   9  -2   4990.     97.   1
   0  -9  -2   5026.    118.   1
   0  -9  -2   4914.    114.   1
   0  -9  -2   4926.     93.   1
   0  -9  -2   5082.    120.   1
   0   9  -2   4925.    110.   1
   0  -9  -2   5049.    117.   1
   0   9  -2   5019.     99.   1
   0   9  -2   5159.    126.   1
   0  -9   3  11264.    280.   1
   0  -9   3  11419.    233.   1
   0  -9   3   9914.    224.   1
   0  -9   3  10302.    238.   1
   0   9   3  10332.    277.   1
   0  -9   3  10445.    242.   1
   0   9   3  10156.    257.   1
   0  -9   3  10756.    277.   1
   0  -9   3   9820.    263.   1
   0   9   3   9850.    233.   1
   0   9  -3  11151.    237.   1
   0  -9  -3  10061.    229.   1
   0   9  -3  11106.    249.   1
   0   9  -3  10346.    226.   1
   0   9  -3  10289.    257.   1
   0  -9  -3  10475.    243.   1
   0  -9  -3  10605.    241.   1
   0  -9  -3  10304.    265.   1
   0   9  -3  11098.    274.   1
   0  -9  -3  10024.    230.   1
   0   9  -3  10613.    247.   1
   0  -9   4  16818.    501.   1
   0  -9   4  17358.    470.   1
   0   9   4  16359.    494.   1
   0  -9   4  16479.    459.   1
   0  -9   4  16758.    455.   1
   0   9   4  16117.    486.   1
   0  -9  -4  15608.    430.   1
   0   9  -4  17100.    474.   1
   0   9  -4  16174.    420.   1
   0   9  -4  14892.    409.   1
   0  -9  -4  16826.    508.   1
   0  -9  -4  15962.    484.   1
   0  -9  -4  16107.    477.   1
   0   9  -4  16752.    491.   1
   0   9  -4  16279.    457.   1
   0  -9   5   1822.     78.   1
   0   9   5   1800.     75.   1
   0  -9   5   1839.     80.   1
   0  -9   5   1956.     81.   1
   0   9   5   1665.     52.   1
   0  -9  -5   1782.     52.   1
   0   9  -5   1937.     76.   1
   0  -9  -5   1800.     76.   1
   0  -9  -5   1836.     53.   1
   0  -9  -5   1809.     76.   1
   0   9  -5   2005.     53.   1
   0   9  -5   1784.     54.   1
   0  -9   6    412.     51.   1
   0   9   6    310.     31.   1
   0  -9   6    381.     50.   1
   0  -9   6    306.     34.   1
   0   9   6    319.     29.   1
   0  -9  -6    365.     47.   1
   0   9  -6    405.     33.   1
   0  -9  -6    428.     48.   1
   0  -9  -6    323.     45.   1
   0  -9  -6    410.     50.   1
   0   9  -6    359.     30.   1
   0   9  -6    379.     32.   1
   0  -9   7   1376.     54.   1
   0  -9   7   1331.     49.   1
   0  -9   7   1313.     51.   1
   0   9   7   1131.     70.   1
   0   9  -7   1443.     51.   1
   0  -9  -7   1401.     47.   1
   0  -9  -7   1283.     46.   1
   0  -9  -7   1295.     72.   1
   0   9  -7   1449.     67.   1
   0   9  -7   1430.     70.   1
   0  -9   8     66.     27.   1
   0  -9   8     94.     37.   1
   0  -9   8     86.     24.   1
   0   9   8     60.     32.   1
   0   9  -8    111.     24.   1
   0  -9  -8     47.     22.   1
   0  -9  -8    103.     38.   1
   0   9  -8    125.     35.   1
   0   9  -8     68.     35.   1
   0  -9   9   2379.     69.   1
   0  -9   9   2404.     54.   1
   0  -9   9   2465.     72.   1
   0   9  -9   2655.     70.   1
   0  -9  -9   2553.     66.   1
   0  -9  -9   2778.     56.   1
   0   9  -9   2640.     51.   1
   0 -10   0   5456.    108.   1
   0 -10   0   5675.    115.   1
   0 -10   0   5344.     98.   1
   0  10   0   5442.     93.   1
   0  10   0   5384.    109.   1
   0  10   0   5640.    114.   1
   0 -10   0   5493.    132.   1
   0 -10   0   5440.    135.   1
   0  10   0   5745.    111.   1
   0 -10   0   5532.    109.   1
   0 -10   0   5632.    133.   1
   0  10   0   5432.    124.   1
   0 -10   0   5608.    135.   1
   0  10   0   5648.    133.   1
   0 -10   1   3466.     69.   1
   0 -10   1   3338.     93.   1
   0 -10   1   3343.     77.   1
   0  10   1   3594.    101.   1
   0  10   1   3413.     75.   1
   0  10   1   3506.     91.   1
   0 -10   1   3565.     90.   1
   0 -10   1   3449.     92.   1
   0  10   1   3604.     91.   1
   0 -10   1   3410.     70.   1
   0 -10   1   3540.     74.   1
   0 -10   1   3401.     87.   1
   0  10   1   3332.     86.   1
   0  10   1   3301.     87.   1
   0  10  -1   3492.     73.   1
   0 -10  -1   3350.     97.   1
   0  10  -1   3471.     75.   1
   0  10  -1   3519.     71.   1
   0  10  -1   3355.     70.   1
   0 -10  -1   3407.     90.   1
   0 -10  -1   3395.     89.   1
   0 -10  -1   3564.     71.   1
   0  10  -1   3549.     86.   1
   0 -10  -1   3348.     69.   1
   0  10  -1   3404.     93.   1
   0 -10   2  14519.    362.   1
   0 -10   2  14745.    345.   1
   0 -10   2  13669.    373.   1
   0 -10   2  14706.    396.   1
   0  10   2  14758.    384.   1
   0 -10   2  15043.    379.   1
   0 -10   2  14778.    370.   1
   0  10   2  14284.    365.   1
   0  10  -2  15095.    381.   1
   0 -10  -2  14408.    405.   1
   0  10  -2  15085.    373.   1
   0  10  -2  15141.    377.   1
   0  10  -2  14456.    378.   1
   0 -10  -2  14764.    375.   1
   0 -10  -2  14257.    363.   1
   0 -10  -2  14784.    400.   1
   0  10  -2  14500.    350.   1
   0  10  -2  14410.    375.   1
   0 -10   3  13699.    352.   1
   0 -10   3  13751.    329.   1
   0  10   3  13789.    412.   1
   0 -10   3  13740.    361.   1
   0 -10   3  13984.    403.   1
   0  10   3  12795.    346.   1
   0  10  -3  14595.    410.   1
   0  10  -3  14349.    362.   1
   0 -10  -3  14128.    370.   1
   0 -10  -3  13642.    359.   1
   0 -10  -3  15729.    431.   1
   0  10  -3  13598.    378.   1
   0  10  -3  13598.    362.   1
   0 -10   4  16544.    485.   1
   0 -10   4  16615.    438.   1
   0  10   4  16278.    523.   1
   0 -10   4  16441.    478.   1
   0 -10   4  16710.    476.   1
   0  10   4  16198.    512.   1
   0 -10  -4  15928.    457.   1
   0  10  -4  17270.    537.   1
   0 -10  -4  17026.    537.   1
   0 -10  -4  16138.    512.   1
   0 -10  -4  16565.    514.   1
   0  10  -4  17419.    522.   1
   0  10  -4  17021.    538.   1
   0 -10   5   1547.     76.   1
   0  10   5   1307.     70.   1
   0 -10   5   1471.     74.   1
   0 -10   5   1419.     75.   1
   0  10   5   1351.     47.   1
   0 -10  -5   1378.     48.   1
   0  10  -5   1552.     50.   1
   0 -10  -5   1489.     70.   1
   0 -10  -5   1363.     47.   1
   0 -10  -5   1448.     72.   1
   0  10  -5   1481.     70.   1
   0  10  -5   1485.     50.   1
   0 -10   6   1395.     75.   1
   0  10   6   1197.     47.   1
   0 -10   6   1425.     72.   1
   0 -10   6   1404.     54.   1
   0  10   6   1200.     45.   1
   0 -10  -6   1450.     71.   1
   0  10  -6   1458.     51.   1
   0 -10  -6   1325.     70.   1
   0 -10  -6   1345.     67.   1
   0 -10  -6   1314.     72.   1
   0  10  -6   1453.     70.   1
   0  10  -6   1448.     50.   1
   0 -10   7    248.     31.   1
   0  10   7    193.     40.   1
   0 -10   7    170.     30.   1
   0 -10   7    169.     31.   1
   0  10   7    145.     42.   1
   0  10  -7    229.     45.   1
   0 -10  -7    239.     27.   1
   0 -10  -7    248.     26.   1
   0 -10  -7    273.     46.   1
   0  10  -7    234.     26.   1
   0  10  -7    254.     43.   1
   0 -10   8   2900.     70.   1
   0 -10   8   2905.     68.   1
   0 -10   8   2872.     71.   1
   0  10  -8   3143.     95.   1
   0 -10  -8   2843.     65.   1
   0 -10  -8   2955.     69.   1
   0  10  -8   2974.     65.   1
   0  10  -8   2916.     85.   1
   0 -11   0     14.     21.   1
   0  11   0     36.     21.   1
   0 -11   0     53.     20.   1
   0 -11   0    -12.     20.   1
   0  11   0     27.     18.   1
   0  11   0     -1.     20.   1
   0 -11   1    277.     25.   1
   0  11   1    276.     27.   1
   0 -11   1    274.     37.   1
   0 -11   1    251.     25.   1
   0  11   1    228.     24.   1
   0  11   1    200.     23.   1
   0 -11  -1    373.     28.   1
   0  11  -1    231.     24.   1
   0 -11  -1    265.     24.   1
   0 -11  -1    234.     23.   1
   0  11  -1    261.     33.   1
   0  11  -1    284.     38.   1
   0 -11   2    277.     25.   1
   0  11   2    312.     42.   1
   0 -11   2    235.     25.   1
   0 -11   2    282.     26.   1
   0  11   2    226.     24.   1
   0 -11  -2    240.     28.   1
   0  11  -2    271.     31.   1
   0  11  -2    218.     24.   1
   0 -11  -2    242.     25.   1
   0 -11  -2    250.     25.   1
   0 -11  -2    253.     24.   1
   0  11  -2    270.     24.   1
   0  11  -2    188.     25.   1
   0 -11   3    412.     29.   1
   0  11   3    439.     32.   1
   0 -11   3    432.     31.   1
   0 -11   3    412.     49.   1
   0  11   3    498.     45.   1
   0 -11  -3    512.     48.   1
   0  11  -3    512.     27.   1
   0  11  -3    432.     28.   1
   0 -11  -3    643.     49.   1
   0 -11  -3    487.     45.   1
   0 -11  -3    445.     30.   1
   0  11  -3    453.     42.   1
   0  11  -3    362.     30.   1
   0 -11   4     43.     37.   1
   0 -11   4     61.     23.   1
   0  11   4     53.     25.   1
   0 -11   4     51.     27.   1
   0 -11   4    107.     28.   1
   0  11   4     59.     37.   1
   0 -11  -4    128.     40.   1
   0  11  -4     43.     23.   1
   0 -11  -4     94.     40.   1
   0 -11  -4     69.     24.   1
   0 -11  -4     40.     25.   1
   0  11  -4     42.     24.   1
   0  11  -4    -17.     40.   1
   0 -11   5   1666.     56.   1
   0  11   5   1732.     57.   1
   0 -11   5   1668.     58.   1
   0 -11   5   1784.     59.   1
   0  11   5   1706.     52.   1
   0 -11  -5   1590.     79.   1
   0  11  -5   1862.     81.   1
   0 -11  -5   1651.     79.   1
   0 -11  -5   1786.     57.   1
   0 -11  -5   1632.     78.   1
   0  11  -5   1858.     74.   1
   0  11  -5   1736.     55.   1
   0 -11   6   2175.     67.   1
   0  11   6   1975.     61.   1
   0 -11   6   2037.     64.   1
   0 -11   6   2204.     66.   1
   0  11   6   1997.     81.   1
   0 -11  -6   2312.     65.   1
   0  11  -6   2213.     85.   1
   0 -11  -6   2142.     87.   1
   0 -11  -6   2138.     85.   1
   0 -11  -6   2219.     90.   1
   0  11  -6   2132.     80.   1
   0  11  -6   2269.     63.   1
   0 -11   7     41.     39.   1
   0  11   7     24.     34.   1
   0 -11   7     76.     24.   1
   0 -11   7      5.     40.   1
   0  11   7     -8.     22.   1
   0  11  -7     23.     23.   1
   0 -11  -7     38.     22.   1
   0 -11  -7     84.     39.   1
   0  11  -7     11.     22.   1
   0  11  -7    101.     23.   1
   0 -11   8    174.     29.   1
   0 -11   8    186.     21.   1
   0 -11   8    171.     34.   1
   0  11  -8    171.     19.   1
   0 -11  -8    192.     30.   1
   0 -11  -8    160.     22.   1
   0  11  -8    136.     24.   1
   0  11  -8    196.     20.   1
   0 -12   0   4610.    135.   1
   0  12   0   4473.    138.   1
   0 -12   0   4290.     98.   1
   0 -12   0   4454.    128.   1
   0  12   0   4151.     92.   1
   0  12   0   4419.    100.   1
   0 -12   1     24.     24.   1
   0  12   1     59.     38.   1
   0 -12   1     17.     23.   1
   0  12   1     47.     35.   1
   0 -12  -1     64.     24.   1
   0  12  -1     33.     37.   1
   0 -12  -1     85.     36.   1
   0 -12  -1     53.     35.   1
   0  12  -1     -6.     22.   1
   0  12  -1     15.     23.   1
   0 -12   2   1510.     47.   1
   0  12   2   1509.     51.   1
   0 -12   2   1463.     47.   1
   0 -12   2   1492.     70.   1
   0  12   2   1437.     67.   1
   0 -12  -2   1413.     51.   1
   0  12  -2   1462.     44.   1
   0 -12  -2   1418.     67.   1
   0 -12  -2   1417.     66.   1
   0 -12  -2   1465.     45.   1
   0  12  -2   1402.     43.   1
   0  12  -2   1421.     48.   1
   0 -12   3  13719.    359.   1
   0  12   3  13370.    434.   1
   0 -12   3  13903.    376.   1
   0 -12   3  13705.    367.   1
   0  12   3  14097.    388.   1
   0 -12  -3  13537.    376.   1
   0  12  -3  13189.    351.   1
   0 -12  -3  13707.    425.   1
   0 -12  -3  13387.    371.   1
   0 -12  -3  13421.    364.   1
   0  12  -3  14316.    366.   1
   0  12  -3  13727.    375.   1
   0 -12   4  15518.    428.   1
   0  12   4  15154.    444.   1
   0 -12   4  15093.    436.   1
   0 -12   4  15248.    438.   1
   0  12   4  15096.    442.   1
   0 -12  -4  14980.    498.   1
   0  12  -4  15593.    441.   1
   0 -12  -4  15322.    492.   1
   0 -12  -4  14854.    434.   1
   0 -12  -4  15449.    437.   1
   0  12  -4  15569.    418.   1
   0  12  -4  15528.    495.   1
   0  12   5    368.     32.   1
   0 -12   5    308.     33.   1
   0 -12   5    308.     33.   1
   0  12   5    291.     29.   1
   0 -12  -5    286.     47.   1
   0  12  -5    290.     30.   1
   0 -12  -5    359.     31.   1
   0 -12  -5    275.     49.   1
   0 -12  -5    330.     31.   1
   0  12  -5    333.     28.   1
   0  12  -5    358.     31.   1
   0  12   6    568.     33.   1
   0 -12   6    603.     35.   1
   0 -12   6    644.     37.   1
   0  12   6    526.     46.   1
   0 -12  -6    575.     34.   1
   0  12  -6    649.     33.   1
   0 -12  -6    558.     34.   1
   0 -12  -6    573.     32.   1
   0 -12  -6    559.     35.   1
   0  12  -6    614.     32.   1
   0  12  -6    585.     53.   1
   0 -12   7    224.     35.   1
   0  12   7    208.     22.   1
   0 -12   7    290.     38.   1
   0 -12   7    287.     40.   1
   0  12   7    191.     35.   1
   0  12  -7    277.     36.   1
   0 -12  -7    207.     23.   1
   0 -12  -7    236.     25.   1
   0  12  -7    198.     22.   1
   0  12  -7    230.     24.   1
   0 -13   0     -2.     43.   1
   0  13   0    135.     27.   1
   0 -13   0    102.     40.   1
   0 -13   0     58.     39.   1
   0  13   0     46.     40.   1
   0  13   0     60.     39.   1
   0 -13   1   4550.    144.   1
   0  13   1   4353.    109.   1
   0 -13   1   4471.    106.   1
   0 -13   1   4529.    109.   1
   0  13   1   4417.    107.   1
   0 -13  -1   4345.    145.   1
   0  13  -1   4393.    140.   1
   0 -13  -1   4457.    108.   1
   0 -13  -1   4548.    110.   1
   0 -13  -1   4476.    103.   1
   0  13  -1   4568.    103.   1
   0  13  -1   4367.    106.   1
   0 -13   2      8.     26.   1
   0  13   2      3.     43.   1
   0 -13   2     33.     26.   1
   0 -13   2     40.     41.   1
   0  13   2     38.     25.   1
   0 -13  -2     13.     28.   1
   0  13  -2     91.     25.   1
   0 -13  -2     20.     25.   1
   0 -13  -2      0.     25.   1
   0 -13  -2     57.     25.   1
   0  13  -2     48.     23.   1
   0  13  -2     39.     26.   1
   0 -13   3  22624.    727.   1
   0  13   3  21772.    753.   1
   0 -13   3  23316.    755.   1
   0 -13   3  23159.    757.   1
   0  13   3  23124.    790.   1
   0 -13  -3  22493.    761.   1
   0  13  -3  23487.    780.   1
   0 -13  -3  22425.    763.   1
   0 -13  -3  22611.    767.   1
   0 -13  -3  22769.    816.   1
   0  13  -3  22499.    708.   1
   0  13  -3  23331.    775.   1
   0 -13   4   9820.    257.   1
   0  13   4  10260.    319.   1
   0 -13   4  10430.    315.   1
   0 -13   4  10220.    266.   1
   0  13   4  10246.    310.   1
   0 -13  -4  10364.    276.   1
   0 -13  -4  10414.    272.   1
   0 -13  -4   9915.    304.   1
   0 -13  -4  10247.    313.   1
   0  13  -4  10749.    300.   1
   0  13  -4  10763.    322.   1
   0  13   5   6217.    190.   1
   0 -13   5   6362.    156.   1
   0 -13   5   6280.    155.   1
   0  13   5   5787.    179.   1
   0 -13  -5   6486.    155.   1
   0 -13  -5   6302.    154.   1
   0 -13  -5   6360.    157.   1
   0 -13  -5   6325.    153.   1
   0  13  -5   7094.    158.   1
   0  13  -5   6465.    187.   1
   0  13   6    600.     47.   1
   0 -13   6    607.     32.   1
   0 -13   6    636.     32.   1
   0  13   6    513.     30.   1
   0 -13  -6    578.     47.   1
   0  13  -6    523.     43.   1
   0 -13  -6    617.     32.   1
   0 -13  -6    518.     43.   1
   0 -13  -6    585.     32.   1
   0  13  -6    576.     42.   1
   0  13  -6    635.     48.   1
   0 -13   7   2380.     73.   1
   0 -13   7   2487.     56.   1
   0 -13  -7   2438.     74.   1
   0 -13  -7   2562.     76.   1
   0  13  -7   2661.     55.   1
   0 -14   0   2568.     74.   1
   0  14   0   2564.     72.   1
   0 -14   0   2527.     98.   1
   0 -14   0   2497.     68.   1
   0  14   0   2573.     96.   1
   0 -14   1   1111.     67.   1
   0  14   1   1119.     48.   1
   0 -14   1   1118.     44.   1
   0 -14   1   1074.     44.   1
   0  14   1   1047.     42.   1
   0 -14  -1   1054.     47.   1
   0  14  -1   1162.     67.   1
   0 -14  -1   1057.     44.   1
   0 -14  -1   1049.     44.   1
   0 -14  -1   1055.     41.   1
   0  14  -1   1003.     41.   1
   0  14  -1   1002.     42.   1
   0 -14   2   2541.     71.   1
   0  14   2   2445.     72.   1
   0 -14   2   2646.     71.   1
   0 -14   2   2569.    101.   1
   0  14   2   2396.     72.   1
   0 -14  -2   2552.    104.   1
   0  14  -2   2499.     69.   1
   0 -14  -2   2689.    102.   1
   0 -14  -2   2523.     72.   1
   0 -14  -2   2638.     98.   1
   0  14  -2   2480.     66.   1
   0  14  -2   2501.     71.   1
   0 -14   3    173.     30.   1
   0  14   3    230.     46.   1
   0 -14   3    182.     29.   1
   0 -14   3    171.     31.   1
   0  14   3    231.     44.   1
   0 -14  -3    142.     32.   1
   0  14  -3    188.     27.   1
   0 -14  -3    182.     46.   1
   0 -14  -3    147.     29.   1
   0 -14  -3    227.     28.   1
   0  14  -3    187.     26.   1
   0  14  -3    172.     29.   1
   0  14   4   4016.    101.   1
   0 -14   4   4048.    130.   1
   0 -14   4   3909.    135.   1
   0  14   4   3718.     97.   1
   0 -14  -4   4039.    137.   1
   0 -14  -4   4074.    131.   1
   0 -14  -4   4229.    104.   1
   0 -14  -4   4060.     99.   1
   0  14  -4   4279.     99.   1
   0  14  -4   3997.    129.   1
   0  14   5     92.     23.   1
   0 -14   5     78.     25.   1
   0 -14   5    164.     26.   1
   0  14   5     83.     22.   1
   0 -14  -5    120.     39.   1
   0 -14  -5    103.     38.   1
   0 -14  -5     53.     35.   1
   0 -14  -5     46.     25.   1
   0  14  -5    134.     36.   1
   0  14  -5    120.     39.   1
   0  14   6     54.     20.   1
   0 -14   6     26.     32.   1
   0 -14   6     85.     34.   1
   0  14   6     53.     28.   1
   0 -14  -6     25.     19.   1
   0 -14  -6     49.     31.   1
   0 -14  -6     96.     20.   1
   0  14  -6     50.     16.   1
   0  14  -6     45.     20.   1
   0 -15   0     44.     28.   1
   0  15   0     41.     27.   1
   0 -15   0     62.     27.   1
   0 -15   0     33.     26.   1
   0 -15   0     28.     25.   1
   0  15   0     -5.     26.   1
   0 -15   1   7397.    224.   1
   0  15   1   7398.    227.   1
   0 -15   1   7287.    181.   1
   0 -15   1   7235.    178.   1
   0  15   1   7210.    177.   1
   0 -15  -1   7085.    181.   1
   0  15  -1   7462.    224.   1
   0 -15  -1   7147.    219.   1
   0 -15  -1   7391.    223.   1
   0 -15  -1   7478.    222.   1
   0  15  -1   7145.    175.   1
   0  15  -1   7355.    178.   1
   0 -15   2    742.     39.   1
   0  15   2    657.     39.   1
   0 -15   2    744.     39.   1
   0 -15   2    818.     58.   1
   0  15   2    686.     55.   1
   0 -15  -2    677.     41.   1
   0  15  -2    746.     36.   1
   0 -15  -2    742.     59.   1
   0 -15  -2    744.     56.   1
   0 -15  -2    693.     37.   1
   0  15  -2    769.     35.   1
   0  15  -2    692.     37.   1
   0 -15   3   1528.     52.   1
   0  15   3   1577.     53.   1
   0 -15   3   1524.     52.   1
   0 -15   3   1574.     51.   1
   0  15   3   1250.     72.   1
   0 -15  -3   1602.     78.   1
   0  15  -3   1528.     68.   1
   0 -15  -3   1513.     52.   1
   0 -15  -3   1533.     72.   1
   0 -15  -3   1579.     49.   1
   0  15  -3   1584.     67.   1
   0  15  -3   1521.     51.   1
   0  15   4   3806.    121.   1
   0 -15   4   3735.    117.   1
   0 -15   4   3845.    123.   1
   0  15   4   3583.    114.   1
   0 -15  -4   3745.     91.   1
   0 -15  -4   3713.     90.   1
   0 -15  -4   3740.     94.   1
   0 -15  -4   3791.    114.   1
   0  15  -4   3950.     88.   1
   0  15  -4   3888.     91.   1
   0  15   5     36.     33.   1
   0 -15   5     74.     33.   1
   0 -15   5     79.     35.   1
   0  15   5     41.     18.   1
   0 -15  -5     38.     22.   1
   0 -15  -5     26.     20.   1
   0 -15  -5     21.     27.   1
   0 -15  -5     53.     33.   1
   0  15  -5     62.     28.   1
   0  15  -5     18.     21.   1
   0  15   6   2244.     47.   1
   0 -15   6   2267.     50.   1
   0 -15   6   2291.     51.   1
   0 -15  -6   2144.     65.   1
   0 -15  -6   2407.     67.   1
   0  15  -6   2333.     49.   1
   0 -16   0  11994.    325.   1
   0  16   0  12323.    329.   1
   0 -16   0  12269.    331.   1
   0 -16   0  12496.    336.   1
   0 -16   0  12408.    323.   1
   0  16   0  12105.    322.   1
   0 -16   1    565.     51.   1
   0  16   1    404.     52.   1
   0 -16   1    479.     33.   1
   0 -16   1    454.     34.   1
   0 -16   1    515.     30.   1
   0  16   1    448.     50.   1
   0 -16  -1    488.     36.   1
   0  16  -1    512.     51.   1
   0 -16  -1    564.     51.   1
   0 -16  -1    518.     51.   1
   0 -16  -1    428.     49.   1
   0  16  -1    511.     32.   1
   0 -16   2   8785.    216.   1
   0  16   2   8819.    260.   1
   0 -16   2   8740.    214.   1
   0 -16   2   8702.    213.   1
   0  16   2   8924.    221.   1
   0 -16  -2   8400.    220.   1
   0  16  -2   9210.    261.   1
   0 -16  -2   8548.    215.   1
   0 -16  -2   8618.    249.   1
   0 -16  -2   8962.    219.   1
   0  16  -2   8895.    216.   1
   0 -16   3   6020.    166.   1
   0  16   3   5805.    137.   1
   0 -16   3   5767.    133.   1
   0 -16   3   6010.    137.   1
   0  16   3   5820.    137.   1
   0 -16  -3   5853.    141.   1
   0 -16  -3   5720.    133.   1
   0 -16  -3   6120.    171.   1
   0 -16  -3   5702.    158.   1
   0  16  -3   6183.    136.   1
   0  16  -3   5566.    162.   1
   0  16   4   4050.    117.   1
   0 -16   4   3920.     88.   1
   0 -16   4   4101.     90.   1
   0  16   4   3602.    108.   1
   0 -16  -4   4037.     88.   1
   0 -16  -4   4037.     87.   1
   0 -16  -4   3862.     85.   1
   0 -16  -4   4169.    110.   1
   0  16  -4   4233.     85.   1
   0  16  -4   4069.     88.   1
   0  16   5   2455.     72.   1
   0 -16   5   2494.     56.   1
   0 -16   5   2706.     57.   1
   0 -16  -5   2733.     57.   1
   0 -16  -5   2391.     53.   1
   0 -16  -5   2546.     70.   1
   0  16  -5   2527.     54.   1
   0 -17   0     63.     24.   1
   0  17   0     -7.     21.   1
   0 -17   0     49.     22.   1
   0 -17   0     25.     22.   1
   0 -17   0     -6.     33.   1
   0  17   0     -8.     22.   1
   0 -17   1   1387.     63.   1
   0  17   1   1471.     66.   1
   0 -17   1   1458.     44.   1
   0 -17   1   1443.     43.   1
   0 -17   1   1338.     58.   1
   0  17   1   1531.     62.   1
   0 -17  -1   1494.     69.   1
   0  17  -1   1448.     62.   1
   0 -17  -1   1502.     66.   1
   0 -17  -1   1539.     64.   1
   0 -17  -1   1577.     64.   1
   0  17  -1   1409.     43.   1
   0 -17   2    617.     43.   1
   0  17   2    607.     47.   1
   0 -17   2    624.     30.   1
   0 -17   2    572.     30.   1
   0 -17   2    506.     25.   1
   0  17   2    518.     32.   1
   0 -17  -2    541.     32.   1
   0  17  -2    528.     27.   1
   0 -17  -2    612.     30.   1
   0 -17  -2    592.     43.   1
   0 -17  -2    596.     29.   1
   0  17  -2    597.     29.   1
   0 -17   3   2614.     57.   1
   0  17   3   2693.     62.   1
   0 -17   3   2613.     81.   1
   0 -17   3   2633.     79.   1
   0 -17   3   2506.     71.   1
   0  17   3   2637.     60.   1
   0 -17  -3   2514.     60.   1
   0 -17  -3   2522.     60.   1
   0 -17  -3   2495.     74.   1
   0 -17  -3   2529.     74.   1
   0  17  -3   2690.     81.   1
   0  17   4   1912.     61.   1
   0 -17   4   2013.     62.   1
   0 -17   4   1944.     45.   1
   0 -17  -4   1969.     44.   1
   0 -17  -4   1911.     42.   1
   0 -17  -4   1867.     57.   1
   0  17  -4   1987.     60.   1
   0 -18   0    597.     28.   1
   0  18   0    589.     26.   1
   0 -18   0    557.     42.   1
   0 -18   0    639.     39.   1
   0 -18   0    501.     24.   1
   0  18   0    618.     40.   1
   0 -18   1    218.     21.   1
   0  18   1    218.     22.   1
   0 -18   1    238.     33.   1
   0 -18   1    276.     34.   1
   0 -18   1    186.     17.   1
   0  18   1    179.     20.   1
   0 -18  -1    238.     23.   1
   0  18  -1    208.     19.   1
   0 -18  -1    251.     33.   1
   0 -18  -1    185.     20.   1
   0 -18  -1    180.     19.   1
   0  18  -1    231.     33.   1
   0 -18   2    364.     20.   1
   0  18   2    442.     37.   1
   0 -18   2    411.     36.   1
   0 -18   2    408.     34.   1
   0  18   2    352.     33.   1
   0 -18  -2    416.     25.   1
   0 -18  -2    456.     23.   1
   0 -18  -2    441.     32.   1
   0  18  -2    382.     35.   1
   1   0 -10     27.     36.   1
   1   0 -10     53.     31.   1
   1   0 -10      7.     19.   1
  -1   0  10     12.     23.   1
   1   0  -9     56.     44.   1
   1   0  -9     22.     37.   1
   1   0  -9     -7.     38.   1
   1   0  -9     29.     24.   1
  -1   0   9     -9.     42.   1
   1   0  -8      5.     27.   1
   1   0  -8     24.     24.   1
   1   0  -8      8.     23.   1
  -1   0   8     50.     27.   1
  -1   0   8      3.     23.   1
  -1   0   8     10.     40.   1
   1   0  -7     72.     38.   1
   1   0  -7     37.     21.   1
   1   0  -7     86.     33.   1
  -1   0   7     21.     23.   1
  -1   0   7     11.     22.   1
   1   0  -6      9.     20.   1
   1   0  -6     42.     20.   1
   1   0  -6     32.     24.   1
   1   0  -6     48.     25.   1
   1   0  -6     21.     15.   1
   1   0  -6     45.     17.   1
   1   0  -6     27.     30.   1
  -1   0   6     63.     18.   1
  -1   0   6     53.     18.   1
  -1   0   6     -2.     15.   1
  -1   0   6     27.     26.   1
  -1   0   6     41.     26.   1
  -1   0   6     17.     16.   1
  -1   0   6     54.     19.   1
   1   0  -5     28.     25.   1
   1   0  -5     -6.     25.   1
   1   0  -5     -6.     20.   1
   1   0  -5     64.     20.   1
   1   0  -5     16.     12.   1
   1   0  -5     27.     13.   1
   1   0  -5     40.     24.   1
  -1   0   5     31.     15.   1
  -1   0   5     14.     23.   1
  -1   0   5    -22.     19.   1
  -1   0   5     26.     20.   1
  -1   0   5     19.     12.   1
  -1   0   5     32.     20.   1
  -1   0   5     55.     24.   1
   1   0  -4    -14.     13.   1
   1   0  -4      3.     13.   1
   1   0  -4    -20.     10.   1
   1   0  -4     -8.     15.   1
   1   0  -4      0.     16.   1
   1   0  -4     -9.     20.   1
  -1   0   4    -59.     20.   1
  -1   0   4      8.     19.   1
  -1   0   4      6.      6.   1
  -1   0   4    -11.     10.   1
  -1   0   4    -27.     16.   1
  -1   0   4     13.     14.   1
  -1   0   4    -12.     15.   1
  -1   0   4     44.     19.   1
   1   0  -3     36.     16.   1
   1   0  -3     23.      4.   1
   1   0  -3     20.     10.   1
   1   0  -3     16.      9.   1
   1   0  -3     15.      8.   1
   1   0  -3     24.      7.   1
   1   0  -3     37.      8.   1
   1   0  -3     43.     17.   1
  -1   0   3     22.      4.   1
  -1   0   3     41.     10.   1
  -1   0   3     25.      9.   1
  -1   0   3     14.      8.   1
  -1   0   3     29.      7.   1
  -1   0   3     17.      8.   1
  -1   0   3     23.     10.   1
   1   0  -2     28.     14.   1
   1   0  -2     14.      2.   1
   1   0  -2      0.     15.   1
   1   0  -2     26.     15.   1
   1   0  -2      7.     10.   1
   1   0  -2     11.      5.   1
   1   0  -2     13.      6.   1
  -1   0   2      3.     13.   1
  -1   0   2      4.     15.   1
  -1   0   2     11.      8.   1
  -1   0   2     10.      6.   1
   1   0  -1     53.      4.   1
   1   0  -1     48.      5.   1
   1   0  -1     29.      9.   1
   1   0  -1     39.      3.   1
   1   0  -1     39.      3.   1
   1   0  -1     33.      4.   1
  -1   0   1     42.      4.   1
  -1   0   1     44.      6.   1
  -1   0   1     38.      3.   1
  -1   0   1     49.      2.   1
  -1   0   1     48.      2.   1
  -1   0   1     47.      7.   1
   1   0   0      1.      7.   1
   1   0   0     -3.      9.   1
   1   0   0      0.      4.   1
   1   0   0     14.      4.   1
  -1   0   0      2.      5.   1
  -1   0   0      5.      6.   1
  -1   0   0      8.      4.   1
  -1   0   0     13.      6.   1
  -1   0   0      8.      3.   1
   1   0   1     70.     14.   1
   1   0   1     31.      9.   1
   1   0   1     49.      8.   1
   1   0   1     53.      3.   1
   1   0   1     56.      3.   1
   1   0   1     68.     13.   1
   1   0   1     38.      9.   1
   1   0   1     10.     14.   1
   1   0   1     52.      7.   1
  -1   0  -1     75.     15.   1
  -1   0  -1     46.      9.   1
  -1   0  -1     41.     12.   1
  -1   0  -1     52.      9.   1
  -1   0  -1     65.      8.   1
  -1   0  -1     41.      7.   1
   1   0   2     23.     11.   1
   1   0   2     23.     15.   1
   1   0   2     26.     14.   1
   1   0   2     11.      4.   1
   1   0   2     -7.     10.   1
   1   0   2     34.     11.   1
   1   0   2      1.      9.   1
   1   0   2     20.     10.   1
  -1   0  -2     17.     18.   1
  -1   0  -2      4.     14.   1
  -1   0  -2     23.      4.   1
  -1   0  -2     20.     16.   1
  -1   0  -2     -4.     16.   1
  -1   0  -2     36.     10.   1
   1   0   3     50.     20.   1
   1   0   3     41.     13.   1
   1   0   3      1.     10.   1
   1   0   3     21.      6.   1
   1   0   3     23.     19.   1
   1   0   3     22.     19.   1
   1   0   3     17.      8.   1
  -1   0  -3     24.     17.   1
  -1   0  -3      9.     17.   1
  -1   0  -3     49.     11.   1
  -1   0  -3     26.      6.   1
  -1   0  -3      3.     11.   1
  -1   0  -3     51.     13.   1
  -1   0  -3     25.     12.   1
  -1   0  -3     36.      8.   1
   1   0   4      0.     18.   1
   1   0   4     19.     24.   1
   1   0   4     10.     19.   1
   1   0   4     15.     24.   1
   1   0   4      9.     24.   1
   1   0   4    -31.     16.   1
  -1   0  -4     12.     12.   1
  -1   0  -4    -40.     14.   1
  -1   0  -4     71.     23.   1
  -1   0  -4     41.      8.   1
  -1   0  -4     12.     14.   1
  -1   0  -4     17.     15.   1
  -1   0  -4     -3.     15.   1
  -1   0  -4     12.     11.   1
   1   0   5    126.     38.   1
   1   0   5     17.     20.   1
   1   0   5     51.     24.   1
   1   0   5     39.     30.   1
   1   0   5     20.     19.   1
   1   0   5     37.     14.   1
  -1   0  -5     18.     22.   1
  -1   0  -5     -5.     27.   1
  -1   0  -5     48.     17.   1
  -1   0  -5     21.     28.   1
  -1   0  -5     80.     29.   1
  -1   0  -5     27.     19.   1
  -1   0  -5     36.     23.   1
   1   0   6    136.     31.   1
   1   0   6      5.     19.   1
  -1   0  -6      2.     18.   1
  -1   0  -6     57.     35.   1
  -1   0  -6     55.     23.   1
  -1   0  -6     15.     21.   1
   1   0   7     36.     49.   1
  -1   0  -7     33.     24.   1
  -1   0  -7     13.     24.   1
  -1   0  -7    -25.     39.   1
  -1   0  -7     -6.     25.   1
  -1   0  -7     25.     34.   1
   1   0   8      2.     28.   1
   1   0   8     88.     26.   1
  -1   0  -8     31.     27.   1
  -1   0  -8     33.     43.   1
   1   0   9     20.     25.   1
   1   0   9     29.     21.   1
  -1   0  -9     16.     23.   1
  -1   0  -9     33.     36.   1
   1  -1 -10   1693.     47.   1
   1   1 -10   1609.     47.   1
   1  -1 -10   1613.     44.   1
   1  -1 -10   1580.     43.   1
   1   1 -10   1315.     59.   1
   1  -1 -10   1553.     61.   1
   1   1 -10   1544.     42.   1
  -1   1  10   1444.     46.   1
  -1  -1  10   1521.     66.   1
  -1  -1  10   1474.     44.   1
   1  -1  -9    190.     30.   1
   1   1  -9    168.     31.   1
   1  -1  -9    109.     26.   1
   1   1  -9    202.     43.   1
   1  -1  -9    168.     27.   1
   1   1  -9    120.     41.   1
   1   1  -9    138.     26.   1
  -1  -1   9    208.     47.   1
  -1  -1   9    169.     41.   1
   1  -1  -8    319.     52.   1
   1   1  -8    288.     50.   1
   1  -1  -8    252.     28.   1
   1   1  -8    232.     28.   1
   1  -1  -8    268.     28.   1
   1   1  -8    232.     27.   1
  -1  -1   8    312.     51.   1
  -1   1   8    349.     50.   1
  -1   1   8    169.     27.   1
  -1  -1   8    232.     43.   1
  -1   1   8    226.     28.   1
   1  -1  -7   1336.     45.   1
   1   1  -7   1400.     48.   1
   1  -1  -7   1233.     38.   1
   1   1  -7   1350.     40.   1
   1  -1  -7   1139.     56.   1
   1  -1  -7   1339.     59.   1
   1   1  -7   1294.     56.   1
  -1   1   7   1169.     61.   1
  -1  -1   7   1249.     44.   1
  -1   1   7   1100.     51.   1
  -1  -1   7   1233.     54.   1
  -1   1   7   1190.     42.   1
  -1  -1   7   1139.     43.   1
   1  -1  -6     68.     20.   1
   1   1  -6     75.     20.   1
   1  -1  -6     53.     19.   1
   1   1  -6     18.     31.   1
   1  -1  -6     68.     26.   1
   1   1  -6     66.     16.   1
   1  -1  -6    105.     26.   1
   1   1  -6     37.     17.   1
   1  -1  -6     -8.     15.   1
   1  -1  -6     53.     17.   1
   1   1  -6     46.     26.   1
   1  -1  -6     42.     28.   1
   1  -1  -6     55.     30.   1
   1   1  -6     30.     30.   1
  -1   1   6     10.     29.   1
  -1  -1   6     68.     29.   1
  -1   1   6     35.     18.   1
  -1  -1   6     73.     20.   1
  -1  -1   6     12.     23.   1
  -1  -1   6      0.     27.   1
  -1   1   6     43.     15.   1
  -1  -1   6    -12.     16.   1
  -1  -1   6     17.     17.   1
  -1   1   6     58.     18.   1
  -1  -1   6     35.     19.   1
   1  -1  -5   9938.    233.   1
   1   1  -5  10645.    251.   1
   1  -1  -5   9996.    239.   1
   1   1  -5   9952.    241.   1
   1  -1  -5  10253.    204.   1
   1   1  -5  10130.    201.   1
   1  -1  -5  10208.    208.   1
   1   1  -5  10099.    206.   1
   1  -1  -5   9978.    209.   1
   1   1  -5   9843.    217.   1
   1  -1  -5  10111.    229.   1
   1   1  -5  11042.    245.   1
   1  -1  -5  10726.    227.   1
   1   1  -5  10494.    226.   1
  -1   1   5  10138.    217.   1
  -1  -1   5   9855.    195.   1
  -1   1   5   9997.    222.   1
  -1  -1   5  10029.    233.   1
  -1   1   5   9869.    225.   1
  -1  -1   5   9985.    211.   1
  -1   1   5  10937.    224.   1
  -1  -1   5  10316.    219.   1
  -1   1   5  10327.    213.   1
  -1  -1   5  10235.    232.   1
  -1  -1   5  10099.    213.   1
  -1   1   5  10043.    216.   1
  -1  -1   5  10028.    217.   1
   1  -1  -4  15013.    301.   1
   1   1  -4  13899.    244.   1
   1  -1  -4  14268.    316.   1
   1   1  -4  14370.    346.   1
   1  -1  -4  14266.    322.   1
   1  -1  -4  14483.    337.   1
   1   1  -4  14574.    320.   1
   1  -1  -4  14206.    327.   1
   1   1  -4  14248.    332.   1
   1  -1  -4  14587.    316.   1
   1   1  -4  14025.    294.   1
   1  -1  -4  14250.    333.   1
   1   1  -4  15001.    346.   1
   1  -1  -4  15396.    350.   1
   1   1  -4  15059.    345.   1
  -1   1   4  14353.    280.   1
  -1  -1   4  14047.    310.   1
  -1   1   4  14468.    304.   1
  -1   1   4  13784.    253.   1
  -1  -1   4  13717.    256.   1
  -1   1   4  13915.    310.   1
  -1  -1   4  14321.    322.   1
  -1   1   4  14821.    349.   1
  -1  -1   4  14839.    353.   1
  -1   1   4  15050.    327.   1
  -1  -1   4  15047.    348.   1
  -1   1   4  14479.    318.   1
  -1  -1   4  14119.    315.   1
  -1   1   4  14685.    333.   1
  -1  -1   4  14550.    335.   1
   1   1  -3  26251.    688.   1
   1  -1  -3  27986.    736.   1
   1   1  -3  27420.    789.   1
   1  -1  -3  25608.    757.   1
   1  -1  -3  27743.    804.   1
   1   1  -3  27497.    788.   1
   1  -1  -3  26881.    754.   1
   1   1  -3  26222.    756.   1
   1  -1  -3  26472.    709.   1
   1   1  -3  24593.    677.   1
   1  -1  -3  27110.    783.   1
   1   1  -3  27451.    778.   1
   1  -1  -3  28423.    824.   1
   1   1  -3  27785.    844.   1
  -1   1   3  26236.    652.   1
  -1  -1   3  25323.    635.   1
  -1   1   3  25951.    702.   1
  -1   1   3  24037.    550.   1
  -1  -1   3  28806.    710.   1
  -1   1   3  23779.    719.   1
  -1   1   3  27016.    773.   1
  -1  -1   3  28051.    835.   1
  -1   1   3  27475.    780.   1
  -1  -1   3  27253.    805.   1
  -1   1   3  27323.    773.   1
  -1  -1   3  27411.    789.   1
  -1  -1   3  26930.    785.   1
  -1   1   3  26865.    780.   1
  -1  -1   3  28902.    874.   1
   1  -1  -2 139137.   9640.   1
   1   1  -2 117444.   8348.   1
   1  -1  -2 125997.   8857.   1
   1  -1  -2 123892.   9184.   1
   1  -1  -2 139992.  10818.   1
   1   1  -2 140318.  11255.   1
   1  -1  -2 133665.  10260.   1
   1   1  -2 132224.  10028.   1
   1  -1  -2 126838.   9480.   1
   1  -1  -2 129325.   9774.   1
   1   1  -2 137646.  10749.   1
   1  -1  -2 138402.  10829.   1
   1   1  -2 141849.  11364.   1
  -1   1   2 119248.   7513.   1
  -1  -1   2 114709.   7790.   1
  -1   1   2 127590.   9452.   1
  -1  -1   2 140447.  10948.   1
  -1   1   2 135350.  10577.   1
  -1  -1   2 142038.  11357.   1
  -1   1   2 134180.  10219.   1
  -1  -1   2 140377.  11025.   1
  -1  -1   2 130317.   9368.   1
  -1  -1   2 128690.   9878.   1
  -1  -1   2 135904.  10696.   1
  -1   1   2 133683.  10441.   1
  -1  -1   2 144938.  11650.   1
   1  -1  -1  13284.    203.   1
   1   1  -1  12539.    213.   1
   1   1  -1  13766.    207.   1
   1  -1  -1  12922.    223.   1
   1   1  -1  12670.    205.   1
   1  -1  -1  12778.    229.   1
   1   1  -1  13315.    248.   1
   1  -1  -1  13553.    214.   1
   1   1  -1  12972.    213.   1
   1  -1  -1  13976.    205.   1
   1  -1  -1  12613.    215.   1
   1   1  -1  13465.    239.   1
  -1   1   1  12896.    191.   1
  -1   1   1  12510.    219.   1
  -1  -1   1  12704.    221.   1
  -1   1   1  13061.    243.   1
  -1  -1   1  13123.    244.   1
  -1  -1   1  13196.    213.   1
  -1   1   1  13802.    201.   1
  -1  -1   1  13791.    234.   1
  -1   1   1  13645.    182.   1
  -1   1   1  13166.    209.   1
  -1   1   1  13325.    230.   1
  -1  -1   1  13982.    247.   1
   1   1   0   6948.    102.   1
   1  -1   0   6741.     85.   1
   1   1   0   7017.     97.   1
   1  -1   0   6893.    103.   1
   1  -1   0   6901.     82.   1
   1   1   0   6689.     89.   1
   1   1   0   6913.     83.   1
   1  -1   0   6912.     88.   1
   1   1   0   6779.     86.   1
   1  -1   0   6800.     85.   1
   1   1   0   7082.     88.   1
   1  -1   0   6639.     95.   1
  -1  -1   0   6813.     90.   1
  -1   1   0   6977.     84.   1
  -1  -1   0   7118.     98.   1
  -1   1   0   7129.    106.   1
  -1  -1   0   7140.     82.   1
  -1   1   0   6748.     93.   1
  -1   1   0   7214.     88.   1
  -1  -1   0   6847.     92.   1
  -1  -1   0   7005.     90.   1
  -1   1   0   6720.     84.   1
  -1  -1   0   6917.     88.   1
  -1   1   0   7337.     91.   1
  -1  -1   0   6883.     89.   1
  -1   1   0   7010.     94.   1
  -1   1   0   6697.     84.   1
   1   1   1  59088.   2764.   1
   1   1   1  67221.   3381.   1
   1  -1   1  65887.   3238.   1
   1   1   1  69309.   3344.   1
   1  -1   1  67867.   3422.   1
   1   1   1  65999.   2817.   1
   1   1   1  66662.   3165.   1
   1  -1   1  65775.   3210.   1
   1   1   1  65604.   3144.   1
   1  -1   1  66149.   3223.   1
   1   1   1  68551.   3324.   1
   1  -1   1  67852.   3366.   1
   1   1   1  65804.   3077.   1
  -1  -1  -1  61736.   2870.   1
  -1   1  -1  66533.   2982.   1
  -1  -1  -1  67637.   3376.   1
  -1   1  -1  69397.   3429.   1
  -1   1  -1  63860.   3179.   1
  -1  -1  -1  67850.   3276.   1
  -1   1  -1  67344.   3247.   1
  -1  -1  -1  66084.   3169.   1
  -1   1  -1  64636.   3165.   1
  -1  -1  -1  69139.   3422.   1
  -1   1  -1  68525.   3396.   1
  -1   1  -1  67660.   3319.   1
  -1  -1  -1  65586.   2959.   1
  -1   1  -1  59886.   2936.   1
   1  -1   2   1123.     20.   1
   1   1   2   1016.     20.   1
   1   1   2   1106.     21.   1
   1  -1   2   1065.     20.   1
   1  -1   2   1053.     20.   1
   1   1   2   1034.     14.   1
   1   1   2   1151.     21.   1
   1  -1   2   1177.     29.   1
   1   1   2   1110.     31.   1
   1  -1   2   1050.     21.   1
   1  -1   2   1107.     21.   1
   1  -1   2   1024.     21.   1
  -1  -1  -2   1083.     21.   1
  -1  -1  -2   1142.     20.   1
  -1   1  -2   1118.     20.   1
  -1  -1  -2   1002.     23.   1
  -1   1  -2   1098.     20.   1
  -1  -1  -2   1116.     18.   1
  -1  -1  -2   1093.     15.   1
  -1  -1  -2   1087.     20.   1
  -1   1  -2   1087.     27.   1
  -1  -1  -2   1110.     30.   1
  -1   1  -2   1092.     21.   1
  -1  -1  -2   1176.     28.   1
  -1   1  -2   1122.     21.   1
  -1  -1  -2   1050.     20.   1
   1  -1   3    930.     22.   1
   1   1   3    856.     22.   1
   1   1   3    900.     20.   1
   1  -1   3    917.     20.   1
   1   1   3    903.     33.   1
   1  -1   3    943.     22.   1
   1   1   3    970.     33.   1
   1  -1   3    894.     23.   1
   1   1   3    944.     22.   1
   1  -1   3    919.     23.   1
   1   1   3    843.     17.   1
  -1  -1  -3    922.     29.   1
  -1   1  -3    891.     28.   1
  -1  -1  -3    792.     29.   1
  -1   1  -3    924.     31.   1
  -1  -1  -3    921.     28.   1
  -1  -1  -3    938.     15.   1
  -1  -1  -3    927.     31.   1
  -1   1  -3    905.     21.   1
  -1  -1  -3    952.     23.   1
  -1   1  -3    888.     33.   1
  -1  -1  -3    896.     31.   1
  -1   1  -3    978.     23.   1
  -1  -1  -3    897.     23.   1
  -1   1  -3    924.     24.   1
   1   1   4   2647.     68.   1
   1  -1   4   2698.     52.   1
   1   1   4   2435.     64.   1
   1  -1   4   2445.     66.   1
   1   1   4   2658.     49.   1
   1  -1   4   2561.     47.   1
   1   1   4   2564.     50.   1
   1  -1   4   2666.     52.   1
   1   1   4   2549.     52.   1
   1  -1   4   2596.     53.   1
   1   1   4   2658.     53.   1
   1  -1   4   2593.     67.   1
   1  -1   4   2404.     55.   1
  -1  -1  -4   2673.     47.   1
  -1   1  -4   2671.     58.   1
  -1  -1  -4   2646.     49.   1
  -1   1  -4   2579.     49.   1
  -1  -1  -4   2654.     47.   1
  -1   1  -4   2638.     66.   1
  -1  -1  -4   2559.     48.   1
  -1   1  -4   2637.     49.   1
  -1  -1  -4   2542.     50.   1
  -1   1  -4   2496.     65.   1
  -1  -1  -4   2640.     65.   1
  -1   1  -4   2699.     67.   1
  -1  -1  -4   2674.     43.   1
  -1   1  -4   2721.     56.   1
   1   1   5   2314.     58.   1
   1  -1   5   2343.     80.   1
   1   1   5   2127.     51.   1
   1  -1   5   2127.     70.   1
   1   1   5   2252.     62.   1
   1  -1   5   2136.     44.   1
   1  -1   5   2158.     69.   1
   1   1   5   2126.     52.   1
   1  -1   5   2235.     73.   1
   1   1   5   2271.     52.   1
   1  -1   5   2090.     52.   1
   1   1   5   1996.     55.   1
   1  -1   5   2066.     45.   1
  -1  -1  -5   2353.     46.   1
  -1   1  -5   2225.     44.   1
  -1  -1  -5   2099.     45.   1
  -1   1  -5   2205.     67.   1
  -1   1  -5   2173.     50.   1
  -1  -1  -5   2275.     68.   1
  -1   1  -5   2329.     67.   1
  -1  -1  -5   2186.     69.   1
  -1   1  -5   2333.     72.   1
  -1  -1  -5   2304.     50.   1
  -1   1  -5   2368.     51.   1
  -1  -1  -5   2173.     43.   1
  -1   1  -5   2303.     45.   1
   1   1   6    269.     54.   1
   1  -1   6    177.     30.   1
   1   1   6    142.     20.   1
  -1  -1  -6    149.     21.   1
  -1  -1  -6    221.     24.   1
  -1   1  -6    123.     26.   1
  -1  -1  -6    179.     25.   1
  -1  -1  -6    179.     24.   1
  -1   1  -6    141.     26.   1
  -1  -1  -6    131.     25.   1
  -1   1  -6    134.     24.   1
  -1   1  -6    125.     20.   1
   1   1   7   1334.     56.   1
   1  -1   7   1300.     53.   1
  -1  -1  -7   1303.     68.   1
  -1   1  -7   1286.     70.   1
  -1  -1  -7   1224.     46.   1
  -1   1  -7   1257.     46.   1
  -1  -1  -7   1233.     68.   1
  -1   1  -7   1233.     49.   1
  -1  -1  -7   1239.     70.   1
  -1   1  -7   1216.     46.   1
  -1   1  -7   1200.     61.   1
   1   1   8   1185.     48.   1
   1  -1   8   1264.     50.   1
   1  -1   8   1095.     69.   1
  -1  -1  -8   1106.     46.   1
  -1   1  -8   1071.     67.   1
  -1  -1  -8   1157.     47.   1
  -1  -1  -8   1206.     48.   1
  -1   1  -8   1144.     69.   1
  -1   1  -8   1074.     40.   1
   1   1   9   3869.     92.   1
   1  -1   9   3688.    119.   1
   1   1   9   3546.    114.   1
   1  -1   9   3326.    108.   1
  -1   1  -9   3694.     82.   1
  -1  -1  -9   3622.     82.   1
  -1   1  -9   3897.     87.   1
  -1  -1  -9   3644.     85.   1
  -1   1  -9   3855.     88.   1
   1  -2 -10    158.     25.   1
   1   2 -10    225.     39.   1
   1  -2 -10    165.     34.   1
   1  -2 -10    141.     36.   1
   1   2 -10    158.     34.   1
   1  -2 -10    176.     22.   1
   1   2 -10    150.     34.   1
  -1   2  10    123.     22.   1
  -1  -2  10    146.     41.   1
  -1  -2  10    163.     22.   1
   1  -2  -9  11952.    306.   1
   1   2  -9  11863.    315.   1
   1  -2  -9  11475.    295.   1
   1   2  -9  12086.    310.   1
   1  -2  -9  11882.    308.   1
   1   2  -9  11924.    354.   1
   1   2  -9  11322.    296.   1
  -1   2   9  11092.    303.   1
  -1  -2   9  11834.    311.   1
  -1  -2   9  10242.    283.   1
  -1   2   9  10515.    292.   1
   1  -2  -8   4787.    121.   1
   1   2  -8   4596.    114.   1
   1   2  -8   4428.    106.   1
   1  -2  -8   4557.    112.   1
   1   2  -8   4337.    109.   1
   1   2  -8   4491.    142.   1
  -1   2   8   4461.    145.   1
  -1  -2   8   4501.    115.   1
  -1  -2   8   4173.    139.   1
   1  -2  -7   5322.    157.   1
   1   2  -7   5544.    127.   1
   1  -2  -7   5358.    118.   1
   1   2  -7   5339.    117.   1
   1  -2  -7   5348.    135.   1
   1  -2  -7   5424.    149.   1
   1   2  -7   5439.    119.   1
  -1   2   7   5149.    115.   1
  -1  -2   7   5508.    127.   1
  -1   2   7   4915.    112.   1
  -1  -2   7   5006.    114.   1
  -1   2   7   5084.    151.   1
  -1  -2   7   5164.    125.   1
   1  -2  -6  24209.    779.   1
   1   2  -6  25971.    824.   1
   1  -2  -6  22705.    707.   1
   1   2  -6  23817.    714.   1
   1  -2  -6  25016.    803.   1
   1   2  -6  23496.    718.   1
   1  -2  -6  23513.    695.   1
   1  -2  -6  23767.    741.   1
   1   2  -6  24787.    771.   1
   1  -2  -6  22724.    743.   1
  -1   2   6  24413.    708.   1
  -1  -2   6  23880.    701.   1
  -1   2   6  24167.    743.   1
  -1   2   6  22847.    719.   1
  -1  -2   6  22890.    729.   1
  -1   2   6  23044.    729.   1
  -1  -2   6  23180.    793.   1
  -1  -2   6  24161.    761.   1
  -1   2   6  23044.    761.   1
  -1  -2   6  24186.    783.   1
  -1  -2   6  23639.    758.   1
  -1   2   6  23419.    746.   1
  -1  -2   6  23538.    765.   1
   1  -2  -5   1288.     20.   1
   1  -2  -5   1252.     31.   1
   1   2  -5   1278.     45.   1
   1  -2  -5   1331.     44.   1
   1  -2  -5   1207.     40.   1
   1   2  -5   1270.     26.   1
   1  -2  -5   1256.     28.   1
   1   2  -5   1222.     39.   1
   1  -2  -5   1196.     34.   1
   1  -2  -5   1252.     28.   1
   1   2  -5   1265.     27.   1
   1  -2  -5   1240.     29.   1
   1  -2  -5   1243.     31.   1
   1   2  -5   1233.     32.   1
  -1   2   5   1281.     29.   1
  -1  -2   5   1219.     47.   1
  -1   2   5   1270.     28.   1
  -1  -2   5   1187.     48.   1
  -1   2   5   1175.     26.   1
  -1   2   5   1211.     28.   1
  -1  -2   5   1199.     26.   1
  -1   2   5   1221.     39.   1
  -1  -2   5   1261.     40.   1
  -1  -2   5   1287.     28.   1
  -1   2   5   1282.     36.   1
  -1  -2   5   1298.     30.   1
  -1  -2   5   1246.     28.   1
  -1   2   5   1231.     31.   1
  -1  -2   5   1204.     43.   1
   1   2  -4   5405.    111.   1
   1  -2  -4   5014.     76.   1
   1   2  -4   5500.     97.   1
   1  -2  -4   4967.    104.   1
   1  -2  -4   5356.    109.   1
   1   2  -4   5074.     95.   1
   1  -2  -4   5155.     83.   1
   1   2  -4   5202.     84.   1
   1  -2  -4   5086.     88.   1
   1  -2  -4   5098.     84.   1
   1   2  -4   5374.     98.   1
   1  -2  -4   5278.     91.   1
   1   2  -4   5366.    113.   1
  -1   2   4   5144.     75.   1
  -1  -2   4   5234.    103.   1
  -1   2   4   5071.     79.   1
  -1   2   4   4963.     64.   1
  -1  -2   4   4922.     65.   1
  -1   2   4   4970.     86.   1
  -1   2   4   5381.    104.   1
  -1  -2   4   4951.     84.   1
  -1   2   4   5106.     97.   1
  -1  -2   4   5218.     88.   1
  -1  -2   4   5211.     82.   1
  -1   2   4   5228.     91.   1
  -1  -2   4   5174.     85.   1
  -1  -2   4   5073.     85.   1
  -1   2   4   5099.     88.   1
  -1  -2   4   5233.     92.   1
   1   2  -3  63369.   2878.   1
   1  -2  -3  72441.   3422.   1
   1   2  -3  70708.   3625.   1
   1  -2  -3  64669.   3188.   1
   1  -2  -3  69701.   3423.   1
   1   2  -3  70173.   3625.   1
   1  -2  -3  68633.   3414.   1
   1   2  -3  69101.   3427.   1
   1  -2  -3  68949.   3366.   1
   1  -2  -3  68809.   3446.   1
   1   2  -3  70894.   3603.   1
   1  -2  -3  68623.   3476.   1
   1   2  -3  70808.   3761.   1
  -1   2   3  63613.   2678.   1
  -1  -2   3  65329.   2902.   1
  -1   2   3  66972.   3176.   1
  -1   2   3  57240.   2360.   1
  -1  -2   3  71763.   3485.   1
  -1   2   3  64179.   3129.   1
  -1   2   3  67441.   3373.   1
  -1  -2   3  67848.   3548.   1
  -1   2   3  68532.   3406.   1
  -1  -2   3  70492.   3671.   1
  -1  -2   3  64403.   3091.   1
  -1   2   3  67662.   3326.   1
  -1  -2   3  66880.   3381.   1
  -1  -2   3  67695.   3521.   1
  -1   2   3  69038.   3501.   1
  -1  -2   3  70599.   3701.   1
   1   2  -2  30919.    909.   1
   1  -2  -2  31152.    825.   1
   1   2  -2  33179.   1053.   1
   1  -2  -2  31374.    918.   1
   1  -2  -2  32813.   1035.   1
   1   2  -2  32814.   1052.   1
   1  -2  -2  32174.    968.   1
   1   2  -2  31274.    930.   1
   1  -2  -2  33567.    970.   1
   1  -2  -2  32630.    966.   1
   1   2  -2  33133.    986.   1
   1  -2  -2  32905.   1034.   1
  -1   2   2  32830.    770.   1
  -1  -2   2  29260.    828.   1
  -1   2   2  33807.    932.   1
  -1  -2   2  31556.    744.   1
  -1  -2   2  33565.    925.   1
  -1   2   2  30389.    910.   1
  -1   2   2  31723.    968.   1
  -1  -2   2  32965.   1061.   1
  -1   2   2  32841.    948.   1
  -1  -2   2  32091.   1012.   1
  -1  -2   2  29455.    835.   1
  -1   2   2  32342.    908.   1
  -1  -2   2  32404.    969.   1
  -1  -2   2  34051.   1054.   1
  -1   2   2  31368.    965.   1
  -1  -2   2  30387.   1007.   1
   1   2  -1   7642.    111.   1
   1   2  -1   7661.     99.   1
   1   2  -1   7551.    101.   1
   1  -2  -1   7846.    124.   1
   1  -2  -1   7825.    114.   1
   1   2  -1   7628.    120.   1
   1  -2  -1   7522.    101.   1
   1   2  -1   7635.    105.   1
   1  -2  -1   7843.     97.   1
   1   2  -1   7334.     91.   1
   1  -2  -1   7845.    105.   1
   1   2  -1   7509.    110.   1
   1  -2  -1   8055.    112.   1
  -1  -2   1   7543.    124.   1
  -1   2   1   7952.     79.   1
  -1  -2   1   7563.    104.   1
  -1   2   1   7707.    120.   1
  -1   2   1   7521.    107.   1
  -1   2   1   7611.    109.   1
  -1  -2   1   7963.    136.   1
  -1  -2   1   7730.    112.   1
  -1   2   1   7350.     97.   1
  -1  -2   1   7525.    106.   1
  -1  -2   1   7424.    108.   1
  -1  -2   1   7609.    103.   1
  -1   2   1   7606.    102.   1
  -1   2   1   7855.    122.   1
   1  -2   0   1825.     16.   1
   1   2   0   1858.     25.   1
   1  -2   0   1788.     18.   1
   1   2   0   1921.     25.   1
   1  -2   0   1859.     33.   1
   1  -2   0   1777.     25.   1
   1  -2   0   1876.     24.   1
   1   2   0   1822.     29.   1
   1   2   0   1870.     21.   1
   1  -2   0   1907.     26.   1
   1   2   0   1948.     30.   1
   1  -2   0   1850.     24.   1
  -1  -2   0   1886.     24.   1
  -1  -2   0   1888.     31.   1
  -1   2   0   1948.     27.   1
  -1   2   0   1868.     34.   1
  -1   2   0   1896.     23.   1
  -1  -2   0   1958.     31.   1
  -1  -2   0   1933.     21.   1
  -1  -2   0   1852.     29.   1
  -1  -2   0   1899.     22.   1
  -1   2   0   1873.     31.   1
  -1  -2   0   1789.     22.   1
  -1   2   0   1751.     27.   1
   1   2   1    662.     23.   1
   1   2   1    746.     25.   1
   1  -2   1    704.     16.   1
   1  -2   1    647.     21.   1
   1  -2   1    635.     16.   1
   1  -2   1    632.     24.   1
   1   2   1    689.     10.   1
  -1  -2  -1    730.     15.   1
  -1   2  -1    722.     24.   1
  -1  -2  -1    657.     14.   1
  -1   2  -1    682.      9.   1
  -1   2  -1    702.      8.   1
  -1  -2  -1    676.     22.   1
  -1  -2  -1    675.     16.   1
  -1   2  -1    734.     17.   1
  -1  -2  -1    665.     20.   1
  -1   2  -1    661.     16.   1
  -1   2  -1    652.     18.   1
  -1  -2  -1    676.     14.   1
  -1   2  -1    715.     18.   1
   1  -2   2  76246.   3720.   1
   1   2   2  70848.   3711.   1
   1   2   2  76372.   4178.   1
   1  -2   2  73709.   4052.   1
   1  -2   2  71680.   4082.   1
   1   2   2  76548.   3774.   1
   1   2   2  71591.   3897.   1
   1  -2   2  72900.   3968.   1
   1   2   2  73329.   4003.   1
   1  -2   2  71224.   3822.   1
   1   2   2  76575.   4104.   1
   1  -2   2  74696.   4182.   1
   1   2   2  75848.   3983.   1
  -1  -2  -2  76749.   3851.   1
  -1  -2  -2  75755.   4092.   1
  -1   2  -2  78253.   4241.   1
  -1  -2  -2  71359.   3721.   1
  -1   2  -2  74846.   4217.   1
  -1  -2  -2  72699.   3910.   1
  -1  -2  -2  66581.   3264.   1
  -1   2  -2  80249.   3773.   1
  -1  -2  -2  76030.   4055.   1
  -1   2  -2  77366.   4195.   1
  -1  -2  -2  75116.   4066.   1
  -1   2  -2  76145.   4072.   1
  -1  -2  -2  69730.   3833.   1
  -1   2  -2  77667.   4324.   1
  -1   2  -2  75632.   4180.   1
  -1  -2  -2  74019.   3819.   1
  -1   2  -2  76422.   4189.   1
   1  -2   3   6847.    113.   1
   1   2   3   6720.    136.   1
   1   2   3   6848.    136.   1
   1  -2   3   6667.    132.   1
   1  -2   3   6648.    150.   1
   1   2   3   6385.    104.   1
   1   2   3   7050.    125.   1
   1  -2   3   6715.    123.   1
   1   2   3   6822.    123.   1
   1  -2   3   6903.    147.   1
   1   2   3   6825.    122.   1
   1  -2   3   6975.    150.   1
   1   2   3   6578.    107.   1
  -1  -2  -3   6325.    134.   1
  -1  -2  -3   6806.    118.   1
  -1   2  -3   6893.    131.   1
  -1  -2  -3   6340.    122.   1
  -1   2  -3   6446.    151.   1
  -1  -2  -3   6595.    122.   1
  -1  -2  -3   6414.     91.   1
  -1   2  -3   6675.     78.   1
  -1  -2  -3   6899.    120.   1
  -1   2  -3   6941.    121.   1
  -1  -2  -3   6719.    120.   1
  -1   2  -3   6776.    141.   1
  -1  -2  -3   6595.    117.   1
  -1   2  -3   6882.    142.   1
  -1  -2  -3   6715.    107.   1
  -1   2  -3   6708.    114.   1
   1   2   4  10427.    235.   1
   1  -2   4  10375.    211.   1
   1   2   4  10077.    235.   1
   1   2   4  10421.    238.   1
   1  -2   4  10265.    240.   1
   1   2   4   9526.    178.   1
   1   2   4  10386.    246.   1
   1  -2   4  10283.    222.   1
   1   2   4  10318.    246.   1
   1  -2   4   9908.    217.   1
   1   2   4  10843.    253.   1
   1  -2   4  10403.    228.   1
   1   2   4   9636.    213.   1
  -1  -2  -4  10359.    214.   1
  -1   2  -4  10303.    226.   1
  -1   2  -4  10244.    247.   1
  -1  -2  -4  10560.    235.   1
  -1  -2  -4   9673.    163.   1
  -1  -2  -4  10301.    239.   1
  -1   2  -4  10324.    216.   1
  -1  -2  -4  10211.    240.   1
  -1   2  -4  10442.    220.   1
  -1  -2  -4  10167.    240.   1
  -1   2  -4  10267.    221.   1
  -1  -2  -4  10245.    202.   1
  -1   2  -4  10456.    214.   1
   1   2   5  21508.    665.   1
   1  -2   5  21806.    660.   1
   1   2   5  20190.    584.   1
   1  -2   5  18681.    525.   1
   1   2   5  20842.    616.   1
   1  -2   5  19951.    606.   1
   1   2   5  20707.    617.   1
   1  -2   5  20679.    671.   1
   1   2   5  20641.    619.   1
   1  -2   5  20611.    671.   1
   1  -2   5  20879.    642.   1
   1   2   5  19260.    586.   1
  -1  -2  -5  21563.    645.   1
  -1   2  -5  21989.    647.   1
  -1  -2  -5  19492.    592.   1
  -1   2  -5  21035.    630.   1
  -1  -2  -5  21125.    647.   1
  -1   2  -5  22145.    715.   1
  -1  -2  -5  20351.    637.   1
  -1   2  -5  20834.    610.   1
  -1  -2  -5  21118.    656.   1
  -1   2  -5  20695.    604.   1
  -1  -2  -5  20963.    612.   1
  -1   2  -5  21091.    630.   1
  -1   2  -5  21230.    620.   1
  -1  -2  -5  20708.    613.   1
  -1   2  -5  21698.    634.   1
   1   2   6   1465.     58.   1
   1  -2   6   1393.     74.   1
   1   2   6   1191.     37.   1
  -1  -2  -6   1373.     55.   1
  -1  -2  -6   1281.     41.   1
  -1   2  -6   1308.     45.   1
  -1  -2  -6   1334.     43.   1
  -1   2  -6   1466.     63.   1
  -1  -2  -6   1370.     44.   1
  -1   2  -6   1395.     48.   1
  -1  -2  -6   1278.     45.   1
  -1   2  -6   1371.     44.   1
  -1   2  -6   1305.     38.   1
   1   2   7   2767.     86.   1
   1  -2   7   2785.     77.   1
   1  -2   7   2760.     77.   1
  -1  -2  -7   2748.     71.   1
  -1   2  -7   2776.     77.   1
  -1  -2  -7   2777.    107.   1
  -1   2  -7   2789.     77.   1
  -1  -2  -7   2813.     74.   1
  -1  -2  -7   2866.     77.   1
  -1   2  -7   2807.     78.   1
  -1   2  -7   2537.     92.   1
   1   2   8   5055.    166.   1
   1  -2   8   5316.    172.   1
   1  -2   8   5111.    164.   1
  -1  -2  -8   4915.    151.   1
  -1   2  -8   5035.    123.   1
  -1  -2  -8   5246.    124.   1
  -1   2  -8   5026.    121.   1
  -1  -2  -8   5381.    168.   1
  -1  -2  -8   5173.    160.   1
  -1   2  -8   4984.    126.   1
   1   2   9    596.     51.   1
   1  -2   9    554.     34.   1
   1   2   9    540.     30.   1
   1  -2   9    489.     31.   1
  -1  -2  -9    478.     29.   1
  -1   2  -9    600.     47.   1
  -1  -2  -9    557.     30.   1
  -1  -2  -9    497.     31.   1
  -1   2  -9    534.     30.   1
   1  -3 -10   1492.     43.   1
   1   3 -10   1595.     45.   1
   1  -3 -10   1417.     39.   1
   1  -3 -10   1398.     43.   1
   1   3 -10   1347.     56.   1
   1  -3 -10   1534.     58.   1
   1   3 -10   1430.     58.   1
  -1   3  10   1282.     57.   1
  -1  -3  10   1512.     47.   1
  -1  -3  10   1426.     58.   1
   1  -3  -9   3520.    119.   1
   1   3  -9   3526.    124.   1
   1  -3  -9   3461.    110.   1
   1  -3  -9   3613.    115.   1
   1   3  -9   3305.    115.   1
   1   3  -9   3422.    114.   1
  -1   3   9   3323.     91.   1
  -1  -3   9   3585.    123.   1
  -1  -3   9   3384.     86.   1
  -1  -3   9   2963.    109.   1
  -1   3   9   3224.    119.   1
   1  -3  -8   3110.    114.   1
   1   3  -8   2911.     81.   1
   1  -3  -8   2801.     71.   1
   1   3  -8   2891.     75.   1
   1  -3  -8   3055.    102.   1
   1   3  -8   2694.     71.   1
   1   3  -8   2792.     74.   1
  -1   3   8   2809.    109.   1
  -1  -3   8   2798.    111.   1
  -1  -3   8   2540.     70.   1
  -1   3   8   2502.     99.   1
   1   3  -7    121.     27.   1
   1  -3  -7    107.     23.   1
   1   3  -7     94.     22.   1
   1  -3  -7     82.     21.   1
   1  -3  -7    115.     36.   1
   1   3  -7     87.     22.   1
   1   3  -7    116.     25.   1
  -1   3   7     94.     23.   1
  -1  -3   7    132.     43.   1
  -1   3   7     78.     21.   1
  -1  -3   7     67.     23.   1
  -1   3   7    125.     38.   1
   1  -3  -6    724.     28.   1
   1   3  -6    720.     30.   1
   1  -3  -6    711.     27.   1
   1   3  -6    736.     24.   1
   1  -3  -6    734.     40.   1
   1   3  -6    715.     27.   1
   1  -3  -6    679.     24.   1
   1  -3  -6    681.     28.   1
   1   3  -6    701.     26.   1
  -1   3   6    773.     41.   1
  -1  -3   6    664.     33.   1
  -1   3   6    659.     38.   1
  -1   3   6    715.     26.   1
  -1  -3   6    612.     36.   1
  -1   3   6    624.     40.   1
  -1  -3   6    735.     41.   1
  -1   3   6    699.     25.   1
  -1  -3   6    659.     28.   1
  -1  -3   6    533.     39.   1
  -1   3   6    695.     29.   1
   1  -3  -5   3550.     54.   1
   1  -3  -5   3559.     67.   1
   1  -3  -5   3512.     66.   1
   1  -3  -5   3334.     60.   1
   1   3  -5   3697.     74.   1
   1  -3  -5   3677.     79.   1
   1   3  -5   3531.     64.   1
   1  -3  -5   3542.     59.   1
   1  -3  -5   3650.     67.   1
   1   3  -5   3736.     65.   1
   1  -3  -5   3344.     64.   1
   1  -3  -5   3603.     87.   1
   1   3  -5   3596.     70.   1
  -1   3   5   3458.     76.   1
  -1  -3   5   3481.     87.   1
  -1   3   5   3459.     74.   1
  -1  -3   5   3367.     66.   1
  -1   3   5   3583.     65.   1
  -1   3   5   3478.     64.   1
  -1  -3   5   3571.     82.   1
  -1  -3   5   3764.     64.   1
  -1   3   5   3551.     73.   1
  -1  -3   5   3452.     66.   1
  -1  -3   5   3513.     79.   1
  -1   3   5   3655.     69.   1
  -1  -3   5   3620.     71.   1
   1   3  -4  17211.    398.   1
   1  -3  -4  17335.    406.   1
   1   3  -4  17866.    449.   1
   1  -3  -4  16830.    408.   1
   1  -3  -4  17725.    424.   1
   1   3  -4  17966.    440.   1
   1  -3  -4  15821.    406.   1
   1   3  -4  17649.    424.   1
   1  -3  -4  17279.    398.   1
   1  -3  -4  17504.    445.   1
   1   3  -4  17420.    423.   1
   1  -3  -4  17739.    465.   1
   1   3  -4  17508.    452.   1
  -1   3   4  16435.    373.   1
  -1  -3   4  17835.    438.   1
  -1   3   4  17270.    401.   1
  -1  -3   4  16894.    390.   1
  -1   3   4  16875.    406.   1
  -1   3   4  17171.    415.   1
  -1  -3   4  17688.    445.   1
  -1   3   4  17318.    419.   1
  -1  -3   4  17523.    465.   1
  -1  -3   4  17367.    428.   1
  -1   3   4  17325.    424.   1
  -1  -3   4  16949.    443.   1
  -1  -3   4  16985.    424.   1
  -1   3   4  17081.    422.   1
  -1  -3   4  17294.    473.   1
   1   3  -3   2739.     55.   1
   1  -3  -3   2713.     34.   1
   1   3  -3   2851.     43.   1
   1  -3  -3   2687.     42.   1
   1  -3  -3   2807.     46.   1
   1   3  -3   2745.     41.   1
   1  -3  -3   2824.     39.   1
   1   3  -3   2724.     40.   1
   1  -3  -3   2739.     35.   1
   1  -3  -3   2699.     40.   1
   1   3  -3   2786.     46.   1
   1  -3  -3   2698.     43.   1
   1   3  -3   2772.     45.   1
  -1   3   3   2727.     39.   1
  -1  -3   3   2749.     56.   1
  -1   3   3   2702.     40.   1
  -1  -3   3   2797.     35.   1
  -1   3   3   2760.     43.   1
  -1  -3   3   2757.     53.   1
  -1   3   3   2699.     39.   1
  -1  -3   3   2729.     50.   1
  -1  -3   3   2715.     49.   1
  -1   3   3   2649.     34.   1
  -1  -3   3   2820.     51.   1
  -1  -3   3   2624.     44.   1
  -1   3   3   2740.     54.   1
  -1  -3   3   2862.     46.   1
   1   3  -2    437.     15.   1
   1  -3  -2    491.     11.   1
   1   3  -2    555.     18.   1
   1  -3  -2    540.     15.   1
   1   3  -2    472.     15.   1
   1  -3  -2    504.     11.   1
   1  -3  -2    535.     15.   1
  -1   3   2    504.      9.   1
  -1   3   2    451.      9.   1
  -1  -3   2    532.     12.   1
  -1  -3   2    499.     12.   1
  -1   3   2    431.     21.   1
  -1   3   2    457.     16.   1
  -1  -3   2    417.     23.   1
  -1  -3   2    470.     12.   1
  -1   3   2    438.     16.   1
  -1  -3   2    453.     13.   1
  -1  -3   2    519.     20.   1
  -1   3   2    498.      9.   1
  -1  -3   2    470.     14.   1
  -1   3   2    510.     14.   1
  -1   3   2    538.     22.   1
   1   3  -1  22500.    519.   1
   1   3  -1  24213.    576.   1
   1  -3  -1  22940.    540.   1
   1  -3  -1  22485.    522.   1
   1   3  -1  22351.    605.   1
   1  -3  -1  21974.    494.   1
   1   3  -1  22322.    516.   1
   1  -3  -1  21578.    476.   1
   1  -3  -1  21323.    504.   1
   1   3  -1  21693.    457.   1
   1   3  -1  22601.    579.   1
   1  -3  -1  22620.    557.   1
  -1  -3   1  22200.    522.   1
  -1  -3   1  21223.    470.   1
  -1   3   1  20965.    489.   1
  -1   3   1  21525.    526.   1
  -1   3   1  21871.    503.   1
  -1  -3   1  22868.    593.   1
  -1   3   1  21677.    467.   1
  -1  -3   1  21479.    494.   1
  -1   3   1  20361.    432.   1
  -1  -3   1  21085.    470.   1
  -1  -3   1  22955.    549.   1
  -1   3   1  21767.    492.   1
  -1   3   1  22938.    541.   1
   1  -3   0   7934.    101.   1
   1   3   0   8535.    129.   1
   1   3   0   8318.    126.   1
   1  -3   0   7675.    120.   1
   1  -3   0   8176.    148.   1
   1  -3   0   8684.    135.   1
   1  -3   0   7925.    128.   1
   1   3   0   8615.    125.   1
   1  -3   0   8326.    131.   1
   1   3   0   8430.    139.   1
   1  -3   0   8200.    130.   1
   1   3   0   7493.    111.   1
   1  -3   0   8052.    126.   1
   1   3   0   7529.    116.   1
  -1  -3   0   8027.    124.   1
  -1  -3   0   7844.    133.   1
  -1   3   0   7602.    139.   1
  -1   3   0   8444.    135.   1
  -1   3   0   8242.    125.   1
  -1  -3   0   8514.    136.   1
  -1  -3   0   8112.    115.   1
  -1  -3   0   8154.    117.   1
  -1   3   0   7954.    126.   1
  -1  -3   0   7918.    115.   1
  -1  -3   0   7649.    123.   1
  -1   3   0   7795.    121.   1
   1  -3   1  26958.    697.   1
   1   3   1  26538.    761.   1
   1  -3   1  25742.    735.   1
   1  -3   1  26984.    839.   1
   1   3   1  25663.    707.   1
   1   3   1  27428.    774.   1
   1  -3   1  27674.    774.   1
   1   3   1  27603.    792.   1
   1  -3   1  26556.    784.   1
   1   3   1  26353.    683.   1
  -1  -3  -1  25788.    713.   1
  -1  -3  -1  28871.    816.   1
  -1   3  -1  27583.    775.   1
  -1  -3  -1  30148.    769.   1
  -1   3  -1  27262.    812.   1
  -1  -3  -1  29229.    726.   1
  -1   3  -1  27672.    696.   1
  -1   3  -1  28232.    777.   1
  -1  -3  -1  26821.    729.   1
  -1   3  -1  27468.    781.   1
  -1  -3  -1  27690.    786.   1
  -1  -3  -1  31481.    844.   1
  -1   3  -1  28198.    829.   1
  -1  -3  -1  27460.    736.   1
  -1   3  -1  27099.    785.   1
  -1  -3  -1  27564.    731.   1
  -1   3  -1  27495.    803.   1
   1  -3   2   5593.     81.   1
   1   3   2   5510.     88.   1
   1   3   2   5897.     95.   1
   1  -3   2   5731.     92.   1
   1  -3   2   5706.     98.   1
   1   3   2   5480.     87.   1
   1   3   2   5631.    105.   1
   1  -3   2   5536.    103.   1
   1   3   2   5682.    108.   1
   1  -3   2   5846.    112.   1
   1   3   2   5349.     76.   1
  -1  -3  -2   5529.     86.   1
  -1  -3  -2   5912.    108.   1
  -1   3  -2   5875.     92.   1
  -1  -3  -2   5278.     80.   1
  -1   3  -2   5649.     95.   1
  -1  -3  -2   5724.     85.   1
  -1   3  -2   5515.     70.   1
  -1  -3  -2   5805.     91.   1
  -1   3  -2   5684.     90.   1
  -1  -3  -2   5777.     93.   1
  -1   3  -2   5805.    108.   1
  -1  -3  -2   5634.     88.   1
  -1   3  -2   5832.     97.   1
  -1  -3  -2   5776.     90.   1
  -1   3  -2   5606.     96.   1
  -1  -3  -2   5476.     83.   1
  -1   3  -2   5600.     87.   1
   1  -3   3  25971.    744.   1
   1   3   3  25511.    732.   1
   1   3   3  26788.    816.   1
   1  -3   3  25655.    771.   1
   1  -3   3  25808.    829.   1
   1   3   3  24781.    690.   1
   1   3   3  25948.    764.   1
   1  -3   3  25354.    760.   1
   1   3   3  25922.    769.   1
   1  -3   3  24925.    778.   1
   1  -3   3  25544.    787.   1
   1   3   3  24266.    685.   1
  -1  -3  -3  25697.    720.   1
  -1  -3  -3  25949.    783.   1
  -1   3  -3  26289.    784.   1
  -1  -3  -3  24560.    701.   1
  -1   3  -3  25171.    769.   1
  -1  -3  -3  24955.    726.   1
  -1  -3  -3  23974.    631.   1
  -1   3  -3  24129.    591.   1
  -1  -3  -3  25528.    772.   1
  -1   3  -3  25585.    786.   1
  -1  -3  -3  25303.    776.   1
  -1   3  -3  25534.    751.   1
  -1  -3  -3  24813.    728.   1
  -1   3  -3  25136.    767.   1
  -1  -3  -3  26825.    781.   1
  -1   3  -3  25074.    769.   1
  -1  -3  -3  25093.    697.   1
  -1   3  -3  26007.    795.   1
   1   3   4  14534.    325.   1
   1  -3   4  14168.    352.   1
   1   3   4  13830.    322.   1
   1   3   4  13646.    322.   1
   1  -3   4  13569.    347.   1
   1   3   4  13231.    284.   1
   1   3   4  14285.    338.   1
   1  -3   4  13830.    334.   1
   1   3   4  14059.    336.   1
   1  -3   4  13612.    332.   1
   1  -3   4  13619.    337.   1
   1   3   4  13368.    321.   1
  -1  -3  -4  13940.    348.   1
  -1   3  -4  14248.    323.   1
  -1  -3  -4  12790.    284.   1
  -1   3  -4  14013.    370.   1
  -1  -3  -4  14217.    321.   1
  -1   3  -4  13944.    342.   1
  -1  -3  -4  13386.    264.   1
  -1  -3  -4  13868.    354.   1
  -1   3  -4  14047.    356.   1
  -1  -3  -4  14272.    362.   1
  -1   3  -4  14013.    360.   1
  -1  -3  -4  12361.    326.   1
  -1   3  -4  13858.    336.   1
  -1  -3  -4  14717.    347.   1
  -1   3  -4  14188.    330.   1
  -1  -3  -4  13745.    303.   1
  -1   3  -4  14522.    338.   1
   1   3   5    749.     36.   1
   1  -3   5    756.     33.   1
   1   3   5    737.     27.   1
   1  -3   5    645.     25.   1
   1   3   5    689.     35.   1
  -1  -3  -5    650.     39.   1
  -1   3  -5    766.     26.   1
  -1  -3  -5    708.     27.   1
  -1   3  -5    734.     30.   1
  -1  -3  -5    762.     36.   1
  -1  -3  -5    691.     42.   1
  -1   3  -5    651.     29.   1
  -1  -3  -5    675.     44.   1
  -1   3  -5    738.     32.   1
  -1  -3  -5    716.     30.   1
  -1   3  -5    716.     44.   1
  -1   3  -5    692.     36.   1
  -1  -3  -5    667.     23.   1
  -1   3  -5    696.     25.   1
   1   3   6     61.     34.   1
   1  -3   6    -14.     43.   1
   1  -3   6    113.     25.   1
   1   3   6     57.     30.   1
  -1  -3  -6     33.     33.   1
  -1  -3  -6     58.     32.   1
  -1   3  -6     81.     39.   1
  -1  -3  -6     62.     23.   1
  -1   3  -6     34.     24.   1
  -1  -3  -6     72.     36.   1
  -1  -3  -6    175.     38.   1
  -1   3  -6     18.     25.   1
  -1   3  -6     32.     19.   1
   1   3   7   5495.    196.   1
   1  -3   7   5449.    176.   1
   1  -3   7   5405.    138.   1
  -1  -3  -7   5648.    132.   1
  -1   3  -7   5562.    177.   1
  -1  -3  -7   5300.    131.   1
  -1   3  -7   5226.    130.   1
  -1  -3  -7   5376.    126.   1
  -1  -3  -7   5394.    133.   1
  -1   3  -7   5329.    133.   1
  -1   3  -7   5113.    126.   1
   1   3   8    745.     59.   1
   1  -3   8    663.     41.   1
   1  -3   8    575.     37.   1
  -1  -3  -8    630.     54.   1
  -1   3  -8    708.     58.   1
  -1  -3  -8    687.     55.   1
  -1   3  -8    643.     37.   1
  -1  -3  -8    635.     36.   1
  -1  -3  -8    640.     37.   1
  -1   3  -8    638.     38.   1
  -1   3  -8    592.     49.   1
   1   3   9     84.     39.   1
   1  -3   9    167.     41.   1
   1  -3   9    145.     36.   1
   1   3   9     89.     35.   1
   1  -3   9     91.     23.   1
  -1  -3  -9    103.     21.   1
  -1   3  -9    112.     24.   1
  -1  -3  -9     54.     36.   1
  -1  -3  -9    118.     38.   1
  -1   3  -9    136.     36.   1
   1  -4 -10    303.     24.   1
   1   4 -10    264.     25.   1
   1  -4 -10    230.     32.   1
   1  -4 -10    250.     36.   1
   1   4 -10    189.     18.   1
   1  -4 -10    219.     34.   1
   1   4 -10    265.     22.   1
  -1  -4  10    269.     42.   1
  -1  -4  10    281.     35.   1
  -1  -4  10    202.     30.   1
   1  -4  -9   7202.    208.   1
   1   4  -9   7275.    174.   1
   1  -4  -9   6819.    163.   1
   1  -4  -9   7269.    172.   1
   1   4  -9   7026.    202.   1
   1   4  -9   6820.    197.   1
  -1   4   9   6271.    164.   1
  -1  -4   9   6942.    168.   1
  -1  -4   9   6858.    165.   1
  -1  -4   9   6832.    201.   1
  -1   4   9   6406.    164.   1
   1  -4  -8    838.     60.   1
   1   4  -8    909.     44.   1
   1  -4  -8    839.     38.   1
   1  -4  -8    922.     40.   1
   1   4  -8    905.     58.   1
   1   4  -8    845.     39.   1
  -1   4   8    817.     61.   1
  -1  -4   8    785.     44.   1
  -1  -4   8    720.     37.   1
  -1  -4   8    797.     38.   1
  -1   4   8    757.     38.   1
   1  -4  -7    164.     41.   1
   1   4  -7    121.     29.   1
   1  -4  -7    180.     38.   1
   1   4  -7    125.     24.   1
   1  -4  -7    154.     22.   1
   1  -4  -7    149.     26.   1
   1   4  -7    144.     36.   1
   1   4  -7    110.     26.   1
  -1   4   7    139.     24.   1
  -1  -4   7    162.     29.   1
  -1   4   7    149.     23.   1
  -1  -4   7    132.     24.   1
  -1   4   7    125.     26.   1
   1  -4  -6    259.     34.   1
   1   4  -6    224.     24.   1
   1   4  -6    174.     18.   1
   1  -4  -6    230.     32.   1
   1   4  -6    203.     32.   1
   1  -4  -6    206.     18.   1
   1  -4  -6    173.     21.   1
   1   4  -6    201.     29.   1
   1   4  -6    238.     35.   1
  -1   4   6    195.     33.   1
  -1  -4   6    163.     41.   1
  -1   4   6    235.     20.   1
  -1   4   6    271.     20.   1
  -1  -4   6    188.     18.   1
  -1  -4   6    238.     33.   1
  -1   4   6    196.     30.   1
  -1   4   6    139.     23.   1
   1  -4  -5    396.     21.   1
   1   4  -5    417.     21.   1
   1  -4  -5    373.     21.   1
   1  -4  -5    346.     20.   1
   1   4  -5    407.     26.   1
   1  -4  -5    347.     29.   1
   1   4  -5    357.     19.   1
   1  -4  -5    399.     16.   1
   1  -4  -5    435.     20.   1
   1   4  -5    354.     27.   1
   1  -4  -5    407.     32.   1
   1   4  -5    439.     21.   1
   1  -4  -5    375.     21.   1
   1   4  -5    341.     22.   1
  -1   4   5    449.     19.   1
  -1  -4   5    427.     36.   1
  -1   4   5    389.     25.   1
  -1   4   5    380.     20.   1
  -1  -4   5    341.     26.   1
  -1   4   5    366.     29.   1
  -1  -4   5    363.     30.   1
  -1  -4   5    413.     30.   1
  -1   4   5    352.     25.   1
  -1  -4   5    398.     20.   1
  -1  -4   5    370.     27.   1
  -1   4   5    416.     20.   1
   1   4  -4   3871.     91.   1
   1  -4  -4   3852.     67.   1
   1   4  -4   3989.     68.   1
   1  -4  -4   3922.     81.   1
   1  -4  -4   4281.     86.   1
   1   4  -4   3808.     75.   1
   1  -4  -4   4029.     77.   1
   1   4  -4   4062.     81.   1
   1  -4  -4   3793.     80.   1
   1   4  -4   3943.     63.   1
   1   4  -4   3848.     69.   1
   1  -4  -4   3955.     70.   1
   1   4  -4   4057.     74.   1
  -1   4   4   3735.     55.   1
  -1  -4   4   3825.     86.   1
  -1   4   4   3743.     57.   1
  -1  -4   4   3817.     58.   1
  -1   4   4   3738.     66.   1
  -1   4   4   3916.     67.   1
  -1  -4   4   3739.     67.   1
  -1   4   4   3838.     64.   1
  -1  -4   4   3860.     69.   1
  -1  -4   4   3849.     79.   1
  -1   4   4   3848.     60.   1
  -1  -4   4   3876.     81.   1
  -1  -4   4   4069.     78.   1
  -1   4   4   3829.     68.   1
   1   4  -3    550.     19.   1
   1  -4  -3    609.     14.   1
   1   4  -3    636.     16.   1
   1  -4  -3    609.     24.   1
   1  -4  -3    645.     29.   1
   1   4  -3    658.     16.   1
   1  -4  -3    676.     22.   1
   1  -4  -3    616.     13.   1
   1  -4  -3    622.     17.   1
   1   4  -3    607.     18.   1
   1  -4  -3    609.     19.   1
  -1   4   3    639.     11.   1
  -1  -4   3    580.     28.   1
  -1   4   3    609.     11.   1
  -1  -4   3    642.     15.   1
  -1  -4   3    596.     10.   1
  -1   4   3    668.     26.   1
  -1   4   3    598.     18.   1
  -1  -4   3    606.     24.   1
  -1   4   3    661.     15.   1
  -1  -4   3    657.     24.   1
  -1  -4   3    649.     17.   1
  -1   4   3    633.     18.   1
  -1  -4   3    613.     24.   1
  -1  -4   3    567.     19.   1
  -1   4   3    552.     26.   1
   1   4  -2  26347.    698.   1
   1  -4  -2  24755.    635.   1
   1   4  -2  28260.    813.   1
   1  -4  -2  27752.    779.   1
   1  -4  -2  26873.    742.   1
   1   4  -2  28278.    854.   1
   1  -4  -2  27739.    770.   1
   1  -4  -2  27863.    752.   1
   1   4  -2  26526.    719.   1
   1   4  -2  27833.    844.   1
   1  -4  -2  28513.    795.   1
  -1   4   2  26783.    595.   1
  -1  -4   2  26425.    743.   1
  -1   4   2  28992.    724.   1
  -1  -4   2  25775.    581.   1
  -1  -4   2  26161.    670.   1
  -1   4   2  26561.    710.   1
  -1   4   2  27444.    753.   1
  -1  -4   2  28010.    843.   1
  -1  -4   2  27310.    757.   1
  -1   4   2  27459.    746.   1
  -1  -4   2  27000.    777.   1
  -1  -4   2  26041.    698.   1
  -1   4   2  26701.    692.   1
  -1  -4   2  26999.    796.   1
  -1   4   2  27008.    750.   1
  -1   4   2  27814.    778.   1
   1   4  -1  12817.    249.   1
   1   4  -1  12837.    232.   1
   1  -4  -1  13232.    252.   1
   1   4  -1  12687.    278.   1
   1   4  -1  12848.    241.   1
   1  -4  -1  13051.    247.   1
   1   4  -1  13298.    244.   1
   1  -4  -1  12724.    229.   1
   1  -4  -1  12942.    254.   1
   1   4  -1  11755.    195.   1
   1   4  -1  12595.    261.   1
  -1  -4   1  12823.    239.   1
  -1  -4   1  12002.    198.   1
  -1  -4   1  12715.    223.   1
  -1  -4   1  12137.    214.   1
  -1   4   1  12793.    252.   1
  -1   4   1  12660.    236.   1
  -1  -4   1  13377.    274.   1
  -1   4   1  13045.    222.   1
  -1  -4   1  12676.    247.   1
  -1   4   1  12557.    204.   1
  -1  -4   1  12409.    243.   1
  -1  -4   1  12701.    233.   1
  -1   4   1  12762.    231.   1
  -1   4   1  13011.    264.   1
   1  -4   0  74954.   3545.   1
   1   4   0  78345.   3848.   1
   1   4   0  77553.   3691.   1
   1  -4   0  62521.   3072.   1
   1  -4   0  77609.   4126.   1
   1   4   0  70461.   3002.   1
   1   4   0  77383.   4174.   1
   1  -4   0  82672.   4180.   1
   1  -4   0  75646.   3878.   1
   1   4   0  78193.   3846.   1
   1  -4   0  75462.   3789.   1
   1   4   0  77609.   3751.   1
   1  -4   0  72340.   3752.   1
   1   4   0  69972.   3201.   1
   1  -4   0  80642.   4291.   1
   1   4   0  74825.   3791.   1
  -1  -4   0  73212.   3755.   1
  -1  -4   0  68431.   3374.   1
  -1   4   0  67332.   3342.   1
  -1  -4   0  68265.   3402.   1
  -1   4   0  80612.   4304.   1
  -1   4   0  77310.   3754.   1
  -1  -4   0  75024.   3647.   1
  -1  -4   0  69027.   3387.   1
  -1   4   0  72946.   3842.   1
  -1  -4   0  75020.   3621.   1
  -1  -4   0  76412.   4010.   1
  -1   4   0  79450.   4153.   1
   1  -4   1    545.     16.   1
   1   4   1    533.     15.   1
   1   4   1    512.     16.   1
   1  -4   1    512.     16.   1
   1  -4   1    584.     16.   1
   1   4   1    501.     14.   1
   1  -4   1    523.     20.   1
   1   4   1    610.     22.   1
   1  -4   1    508.     14.   1
   1   4   1    502.     24.   1
   1  -4   1    566.     16.   1
   1  -4   1    506.     14.   1
   1   4   1    507.     16.   1
  -1  -4  -1    494.     21.   1
  -1  -4  -1    503.     15.   1
  -1   4  -1    517.     16.   1
  -1   4  -1    523.     16.   1
  -1  -4  -1    514.      8.   1
  -1   4  -1    493.      9.   1
  -1   4  -1    507.     13.   1
  -1  -4  -1    511.     21.   1
  -1  -4  -1    490.     23.   1
  -1  -4  -1    527.     13.   1
  -1   4  -1    545.     16.   1
  -1  -4  -1    487.     12.   1
  -1   4  -1    509.     19.   1
  -1  -4  -1    524.     15.   1
   1  -4   2  38617.   1285.   1
   1   4   2  38460.   1379.   1
   1   4   2  39692.   1410.   1
   1  -4   2  37519.   1361.   1
   1  -4   2  38485.   1493.   1
   1   4   2  37176.   1297.   1
   1   4   2  39026.   1404.   1
   1  -4   2  39337.   1440.   1
   1   4   2  40208.   1455.   1
   1  -4   2  38909.   1496.   1
   1   4   2  37751.   1302.   1
  -1  -4  -2  37240.   1296.   1
  -1  -4  -2  37453.   1329.   1
  -1   4  -2  37837.   1329.   1
  -1  -4  -2  36364.   1201.   1
  -1   4  -2  38503.   1446.   1
  -1  -4  -2  38845.   1275.   1
  -1   4  -2  36247.   1181.   1
  -1   4  -2  39692.   1375.   1
  -1  -4  -2  37839.   1321.   1
  -1   4  -2  39203.   1412.   1
  -1  -4  -2  38681.   1354.   1
  -1  -4  -2  38224.   1358.   1
  -1   4  -2  40096.   1482.   1
  -1  -4  -2  39193.   1356.   1
  -1   4  -2  38732.   1428.   1
  -1  -4  -2  36947.   1269.   1
  -1   4  -2  39008.   1443.   1
   1  -4   3  47021.   1821.   1
   1   4   3  44485.   1844.   1
   1   4   3  46683.   1916.   1
   1  -4   3  44318.   1916.   1
   1  -4   3  45508.   1967.   1
   1   4   3  45990.   1823.   1
   1   4   3  47612.   2002.   1
   1  -4   3  46125.   1938.   1
   1  -4   3  47051.   1948.   1
   1   4   3  47182.   1989.   1
   1  -4   3  44414.   1849.   1
   1  -4   3  46044.   2002.   1
   1   4   3  44255.   1792.   1
  -1  -4  -3  45662.   1808.   1
  -1  -4  -3  46278.   1928.   1
  -1   4  -3  47339.   1938.   1
  -1  -4  -3  42476.   1621.   1
  -1   4  -3  45017.   1944.   1
  -1  -4  -3  47366.   1855.   1
  -1   4  -3  43097.   1589.   1
  -1   4  -3  47229.   1781.   1
  -1  -4  -3  45680.   1908.   1
  -1   4  -3  47632.   1986.   1
  -1  -4  -3  45958.   1926.   1
  -1  -4  -3  45606.   1850.   1
  -1   4  -3  46534.   1990.   1
  -1  -4  -3  46815.   1938.   1
  -1   4  -3  44115.   1873.   1
  -1  -4  -3  47078.   1832.   1
  -1   4  -3  47298.   2011.   1
   1  -4   4  30205.    985.   1
   1   4   4  27981.    911.   1
   1   4   4  29186.    984.   1
   1  -4   4  28184.   1001.   1
   1  -4   4  28426.    981.   1
   1   4   4  28501.    912.   1
   1   4   4  29281.    969.   1
   1  -4   4  28176.    951.   1
   1  -4   4  29762.    980.   1
   1   4   4  29464.   1016.   1
   1  -4   4  27487.    934.   1
   1  -4   4  28570.   1035.   1
   1   4   4  26649.    856.   1
  -1  -4  -4  29369.    982.   1
  -1   4  -4  29421.    931.   1
  -1  -4  -4  25932.    823.   1
  -1   4  -4  28403.   1016.   1
  -1  -4  -4  28760.    910.   1
  -1  -4  -4  29008.    982.   1
  -1   4  -4  29260.    972.   1
  -1  -4  -4  29189.    951.   1
  -1  -4  -4  28428.    962.   1
  -1   4  -4  27802.    993.   1
  -1  -4  -4  29102.    989.   1
  -1   4  -4  28437.    979.   1
  -1  -4  -4  27784.    904.   1
  -1   4  -4  28731.    986.   1
   1   4   5  13701.    391.   1
   1  -4   5  13799.    380.   1
   1   4   5  13204.    330.   1
   1  -4   5  13050.    345.   1
   1  -4   5  13461.    346.   1
   1   4   5  12811.    345.   1
  -1  -4  -5  13865.    372.   1
  -1   4  -5  14256.    365.   1
  -1  -4  -5  13965.    328.   1
  -1   4  -5  13310.    350.   1
  -1  -4  -5  14080.    369.   1
  -1  -4  -5  13715.    379.   1
  -1   4  -5  13797.    383.   1
  -1  -4  -5  13575.    338.   1
  -1  -4  -5  13230.    368.   1
  -1   4  -5  13887.    395.   1
  -1   4  -5  13509.    369.   1
  -1  -4  -5  13393.    349.   1
  -1   4  -5  13462.    343.   1
   1   4   6   2070.    108.   1
   1  -4   6   2040.     59.   1
   1  -4   6   2005.     59.   1
   1   4   6   1944.     69.   1
  -1  -4  -6   2090.     74.   1
  -1  -4  -6   1957.     51.   1
  -1   4  -6   2018.     85.   1
  -1  -4  -6   2056.     80.   1
  -1   4  -6   2035.     57.   1
  -1  -4  -6   2053.     56.   1
  -1  -4  -6   2008.     57.   1
  -1   4  -6   2051.     58.   1
  -1   4  -6   2017.     52.   1
   1   4   7   4494.    169.   1
   1  -4   7   4564.    152.   1
   1  -4   7   4694.    116.   1
  -1  -4  -7   4622.    109.   1
  -1   4  -7   4584.    115.   1
  -1  -4  -7   4462.    110.   1
  -1   4  -7   4777.    116.   1
  -1  -4  -7   4290.    138.   1
  -1  -4  -7   4512.    148.   1
  -1   4  -7   4662.    117.   1
  -1   4  -7   4137.    102.   1
   1   4   8     56.     29.   1
   1  -4   8     67.     46.   1
   1  -4   8     74.     26.   1
   1  -4   8    110.     28.   1
  -1  -4  -8     75.     38.   1
  -1   4  -8     58.     28.   1
  -1  -4  -8      9.     26.   1
  -1  -4  -8     93.     40.   1
  -1  -4  -8     28.     41.   1
  -1   4  -8     95.     26.   1
  -1   4  -8     94.     36.   1
   1   4   9   2020.     77.   1
   1  -4   9   2064.     79.   1
   1  -4   9   1991.     70.   1
   1   4   9   1755.     50.   1
   1  -4   9   1795.     51.   1
  -1   4  -9   2029.     53.   1
  -1  -4  -9   2068.     51.   1
  -1  -4  -9   1971.     72.   1
  -1   4  -9   2058.     70.   1
   1  -5 -10    103.     21.   1
   1   5 -10    179.     35.   1
   1  -5 -10    105.     28.   1
   1  -5 -10    157.     21.   1
   1  -5 -10    135.     19.   1
   1   5 -10    173.     19.   1
  -1  -5  10    180.     39.   1
  -1  -5  10    140.     32.   1
  -1  -5  10    122.     26.   1
   1  -5  -9   1646.     73.   1
   1   5  -9   1703.     53.   1
   1  -5  -9   1594.     48.   1
   1  -5  -9   1711.     73.   1
   1   5  -9   1545.     49.   1
   1   5  -9   1695.     72.   1
  -1  -5   9   1663.     57.   1
  -1  -5   9   1610.     48.   1
  -1  -5   9   1435.     68.   1
  -1   5   9   1492.     71.   1
   1  -5  -8     24.     29.   1
   1   5  -8    106.     29.   1
   1  -5  -8     90.     40.   1
   1  -5  -8    109.     41.   1
   1   5  -8     54.     40.   1
   1   5  -8    159.     28.   1
  -1  -5   8    203.     47.   1
  -1  -5   8    147.     39.   1
  -1  -5   8     76.     26.   1
  -1   5   8    130.     41.   1
   1  -5  -7   5566.    162.   1
   1   5  -7   5681.    137.   1
   1  -5  -7   5575.    131.   1
   1  -5  -7   5825.    166.   1
   1   5  -7   5949.    162.   1
   1   5  -7   5441.    161.   1
  -1  -5   7   5573.    137.   1
  -1   5   7   5610.    160.   1
  -1  -5   7   5338.    127.   1
  -1  -5   7   5318.    129.   1
  -1   5   7   5311.    164.   1
   1  -5  -6   9550.    239.   1
   1   5  -6   9721.    232.   1
   1   5  -6   8667.    219.   1
   1  -5  -6   9396.    212.   1
   1  -5  -6   8823.    221.   1
   1  -5  -6   9547.    250.   1
   1   5  -6   9428.    212.   1
   1   5  -6   9391.    218.   1
  -1   5   6   9047.    226.   1
  -1  -5   6   9418.    257.   1
  -1   5   6   8816.    229.   1
  -1   5   6   9151.    242.   1
  -1  -5   6   9096.    241.   1
  -1   5   6   8568.    198.   1
  -1   5   6   9200.    248.   1
   1  -5  -5  43493.   1739.   1
   1   5  -5  43604.   1932.   1
   1  -5  -5  41469.   1742.   1
   1  -5  -5  44067.   1771.   1
   1   5  -5  42651.   1830.   1
   1  -5  -5  44754.   1871.   1
   1  -5  -5  44310.   1782.   1
   1  -5  -5  43851.   1841.   1
   1   5  -5  44163.   1844.   1
   1   5  -5  45785.   2006.   1
   1  -5  -5  43206.   1846.   1
   1   5  -5  43609.   1894.   1
  -1   5   5  41225.   1576.   1
  -1  -5   5  42256.   1737.   1
  -1   5   5  43294.   1816.   1
  -1   5   5  41311.   1639.   1
  -1   5   5  42194.   1738.   1
  -1  -5   5  40095.   1742.   1
  -1   5   5  43590.   1788.   1
  -1  -5   5  42338.   1887.   1
  -1  -5   5  42398.   1746.   1
  -1   5   5  41986.   1702.   1
  -1  -5   5  41831.   1789.   1
  -1  -5   5  41811.   1826.   1
  -1   5   5  42576.   1820.   1
   1   5  -4  16550.    389.   1
   1  -5  -4  17017.    395.   1
   1   5  -4  17719.    480.   1
   1  -5  -4  17294.    419.   1
   1  -5  -4  16877.    421.   1
   1   5  -4  17212.    457.   1
   1  -5  -4  17515.    448.   1
   1  -5  -4  16738.    417.   1
   1  -5  -4  17682.    428.   1
   1   5  -4  17524.    449.   1
   1   5  -4  16952.    465.   1
   1  -5  -4  17334.    431.   1
   1   5  -4  17540.    462.   1
  -1   5   4  16590.    382.   1
  -1  -5   4  17136.    448.   1
  -1   5   4  17625.    430.   1
  -1  -5   4  16889.    321.   1
  -1  -5   4  16308.    392.   1
  -1   5   4  16769.    407.   1
  -1   5   4  17141.    425.   1
  -1  -5   4  16555.    433.   1
  -1  -5   4  16901.    419.   1
  -1   5   4  17385.    442.   1
  -1  -5   4  16713.    456.   1
  -1  -5   4  16927.    405.   1
  -1   5   4  16964.    415.   1
  -1  -5   4  16859.    453.   1
  -1  -5   4  16991.    458.   1
  -1   5   4  17049.    424.   1
   1   5  -3  11972.    232.   1
   1  -5  -3  12140.    251.   1
   1   5  -3  13072.    273.   1
   1  -5  -3  12282.    245.   1
   1  -5  -3  13101.    271.   1
   1   5  -3  12133.    259.   1
   1  -5  -3  13110.    276.   1
   1  -5  -3  11872.    231.   1
   1  -5  -3  12096.    242.   1
   1   5  -3  12385.    245.   1
   1   5  -3  12307.    282.   1
   1  -5  -3  12778.    263.   1
  -1   5   3  11246.    200.   1
  -1  -5   3  11983.    264.   1
  -1   5   3  11823.    225.   1
  -1  -5   3  12458.    206.   1
  -1  -5   3  12052.    241.   1
  -1   5   3  12019.    237.   1
  -1   5   3  12208.    272.   1
  -1  -5   3  12109.    282.   1
  -1  -5   3  11759.    240.   1
  -1   5   3  12386.    244.   1
  -1  -5   3  12300.    277.   1
  -1  -5   3  11695.    234.   1
  -1   5   3  12128.    242.   1
  -1  -5   3  11771.    266.   1
  -1  -5   3  12115.    268.   1
  -1   5   3  12229.    274.   1
   1   5  -2  64286.   2879.   1
   1  -5  -2  62298.   2793.   1
   1   5  -2  70505.   3591.   1
   1  -5  -2  66580.   3198.   1
   1  -5  -2  63950.   3097.   1
   1   5  -2  64376.   3378.   1
   1  -5  -2  67540.   3229.   1
   1  -5  -2  70626.   3357.   1
   1   5  -2  66236.   3114.   1
   1   5  -2  69784.   3585.   1
   1  -5  -2  64063.   3192.   1
  -1   5   2  63519.   2602.   1
  -1  -5   2  65912.   3165.   1
  -1   5   2  70753.   3055.   1
  -1  -5   2  66600.   2606.   1
  -1  -5   2  63874.   2917.   1
  -1  -5   2  64023.   3167.   1
  -1   5   2  63971.   3028.   1
  -1   5   2  61782.   3036.   1
  -1  -5   2  66633.   3214.   1
  -1   5   2  67105.   3119.   1
  -1  -5   2  65301.   3266.   1
  -1  -5   2  63208.   2923.   1
  -1   5   2  64700.   2897.   1
  -1  -5   2  64445.   3312.   1
  -1   5   2  62589.   2936.   1
  -1   5   2  66752.   3303.   1
   1   5  -1   9638.    156.   1
   1  -5  -1   9222.    166.   1
   1  -5  -1   9030.    171.   1
   1   5  -1   8780.    142.   1
   1  -5  -1   9023.    172.   1
   1   5  -1   8672.    163.   1
   1   5  -1   9209.    158.   1
   1  -5  -1   9189.    164.   1
   1   5  -1   9495.    175.   1
   1  -5  -1   9242.    157.   1
   1  -5  -1   9180.    153.   1
   1   5  -1   9017.    158.   1
   1  -5  -1   9298.    162.   1
  -1  -5   1   9158.    157.   1
  -1  -5   1   8591.    129.   1
  -1  -5   1   9607.    162.   1
  -1  -5   1   9012.    144.   1
  -1   5   1   9189.    167.   1
  -1   5   1   9309.    158.   1
  -1  -5   1   9363.    189.   1
  -1   5   1   9074.    155.   1
  -1  -5   1   9482.    172.   1
  -1   5   1   8975.    146.   1
  -1  -5   1   9008.    150.   1
  -1  -5   1   8908.    149.   1
  -1   5   1   9527.    157.   1
  -1  -5   1   9025.    162.   1
  -1   5   1   9346.    162.   1
   1   5   0  80249.   4029.   1
   1  -5   0  83189.   4158.   1
   1   5   0  73614.   3556.   1
   1  -5   0  62910.   3203.   1
   1  -5   0  78989.   4351.   1
   1   5   0  75319.   3337.   1
   1   5   0  77429.   4285.   1
   1   5   0  70082.   3964.   1
   1   5   0  79880.   4107.   1
   1  -5   0  80425.   4289.   1
   1   5   0  78510.   3925.   1
   1  -5   0  77406.   3962.   1
   1  -5   0  74677.   3969.   1
   1   5   0  71573.   3421.   1
   1  -5   0  79222.   4299.   1
   1   5   0  77219.   4043.   1
  -1   5   0  69068.   2863.   1
  -1  -5   0  76925.   4027.   1
  -1  -5   0  69436.   3369.   1
  -1   5   0  70965.   3485.   1
  -1  -5   0  70198.   3604.   1
  -1   5   0  83468.   4551.   1
  -1   5   0  73219.   3683.   1
  -1   5   0  83245.   4407.   1
  -1  -5   0  77298.   3850.   1
  -1  -5   0  74657.   3778.   1
  -1  -5   0  76934.   3883.   1
  -1   5   0  81302.   4329.   1
  -1  -5   0  77262.   4224.   1
  -1   5   0  83015.   4512.   1
   1  -5   1  12156.    211.   1
   1   5   1  11849.    224.   1
   1   5   1  12140.    255.   1
   1  -5   1  10969.    215.   1
   1  -5   1  11591.    240.   1
   1   5   1  11441.    223.   1
   1  -5   1  11933.    229.   1
   1   5   1  11876.    225.   1
   1  -5   1  12208.    231.   1
   1   5   1  12300.    232.   1
   1  -5   1  11394.    251.   1
   1  -5   1  11475.    231.   1
   1   5   1  11027.    200.   1
  -1  -5  -1  11388.    218.   1
  -1  -5  -1  11302.    234.   1
  -1   5  -1  11157.    211.   1
  -1   5  -1  11801.    240.   1
  -1  -5  -1  11411.    188.   1
  -1   5  -1  11421.    213.   1
  -1   5  -1  11730.    231.   1
  -1  -5  -1  11835.    218.   1
  -1  -5  -1  11804.    221.   1
  -1  -5  -1  11738.    206.   1
  -1  -5  -1  11674.    209.   1
  -1  -5  -1  11467.    208.   1
  -1   5  -1  11749.    249.   1
   1  -5   2   4424.     76.   1
   1   5   2   4438.     84.   1
   1   5   2   4598.     94.   1
   1  -5   2   4380.     72.   1
   1  -5   2   4384.     82.   1
   1  -5   2   4460.     73.   1
   1   5   2   4475.     74.   1
   1  -5   2   4699.     76.   1
   1   5   2   4698.     77.   1
   1  -5   2   4505.     97.   1
   1   5   2   4378.     65.   1
  -1  -5  -2   4279.     69.   1
  -1  -5  -2   4383.     89.   1
  -1   5  -2   4220.     85.   1
  -1   5  -2   4563.     81.   1
  -1  -5  -2   4420.     61.   1
  -1   5  -2   4203.     64.   1
  -1  -5  -2   4565.     74.   1
  -1  -5  -2   4562.     75.   1
  -1  -5  -2   4473.     85.   1
  -1   5  -2   4477.     95.   1
  -1  -5  -2   4345.     68.   1
  -1   5  -2   4097.     86.   1
  -1  -5  -2   4241.     74.   1
  -1   5  -2   4310.     86.   1
   1  -5   3    132.     14.   1
   1   5   3    151.     15.   1
   1   5   3    121.     25.   1
   1  -5   3    118.     14.   1
   1  -5   3     80.     28.   1
   1   5   3     93.     20.   1
   1   5   3    157.     17.   1
   1  -5   3    152.     27.   1
   1   5   3    109.     17.   1
   1  -5   3    111.     26.   1
   1   5   3    113.     19.   1
  -1  -5  -3    147.     15.   1
  -1  -5  -3    139.     24.   1
  -1   5  -3    123.     15.   1
  -1  -5  -3    167.     16.   1
  -1   5  -3     88.     17.   1
  -1  -5  -3    157.     16.   1
  -1   5  -3     99.     11.   1
  -1   5  -3    110.      7.   1
  -1  -5  -3    101.     16.   1
  -1   5  -3    119.     16.   1
  -1  -5  -3    118.     26.   1
  -1  -5  -3    172.     16.   1
  -1   5  -3    110.     26.   1
  -1  -5  -3    116.     15.   1
  -1   5  -3    118.     22.   1
  -1  -5  -3    122.     12.   1
  -1   5  -3    107.     14.   1
   1  -5   4   3607.     69.   1
   1   5   4   3485.     86.   1
   1   5   4   3766.     72.   1
   1  -5   4   3580.     88.   1
   1  -5   4   3592.     77.   1
   1   5   4   3544.     76.   1
   1   5   4   3954.     97.   1
   1  -5   4   3715.     75.   1
   1   5   4   3783.     76.   1
   1  -5   4   3524.     96.   1
   1  -5   4   3706.     98.   1
  -1  -5  -4   3785.     70.   1
  -1  -5  -4   3842.     89.   1
  -1   5  -4   3620.     82.   1
  -1  -5  -4   3464.     58.   1
  -1   5  -4   3660.     96.   1
  -1  -5  -4   3726.     76.   1
  -1  -5  -4   3685.     71.   1
  -1   5  -4   3823.     92.   1
  -1  -5  -4   3722.     74.   1
  -1  -5  -4   3556.     70.   1
  -1   5  -4   3974.     77.   1
  -1  -5  -4   3703.     72.   1
  -1   5  -4   3623.     68.   1
  -1  -5  -4   3615.     63.   1
  -1   5  -4   3797.     72.   1
   1   5   5     78.     40.   1
   1  -5   5     54.     33.   1
   1  -5   5     41.     18.   1
   1  -5   5     24.     35.   1
   1   5   5     53.     26.   1
  -1  -5  -5      6.     19.   1
  -1   5  -5     18.     17.   1
  -1  -5  -5     49.     28.   1
  -1   5  -5     81.     35.   1
  -1  -5  -5     40.     16.   1
  -1  -5  -5     39.     21.   1
  -1   5  -5    -24.     33.   1
  -1  -5  -5     39.     21.   1
  -1  -5  -5     24.     32.   1
  -1   5  -5     -8.     22.   1
  -1   5  -5     23.     18.   1
  -1  -5  -5     63.     17.   1
   1   5   6   4376.    166.   1
   1  -5   6   4173.    101.   1
   1  -5   6   4051.     99.   1
  -1  -5  -6   4252.     99.   1
  -1  -5  -6   3913.     86.   1
  -1   5  -6   4016.    101.   1
  -1  -5  -6   4147.     98.   1
  -1   5  -6   4224.    103.   1
  -1  -5  -6   4160.     98.   1
  -1  -5  -6   4113.    127.   1
  -1   5  -6   4342.    136.   1
  -1   5  -6   3867.    117.   1
   1   5   7   1684.     67.   1
   1  -5   7   1726.     59.   1
   1  -5   7   1515.     56.   1
  -1   5  -7   1601.     57.   1
  -1  -5  -7   1543.     77.   1
  -1  -5  -7   1584.     55.   1
  -1  -5  -7   1627.     54.   1
  -1   5  -7   1672.     55.   1
  -1   5  -7   1472.     48.   1
   1   5   8   2172.     89.   1
   1  -5   8   2155.     92.   1
   1  -5   8   2086.     59.   1
   1  -5   8   1838.     61.   1
  -1   5  -8   2017.     62.   1
  -1  -5  -8   2153.     84.   1
  -1  -5  -8   2071.     84.   1
  -1  -5  -8   2200.     60.   1
  -1   5  -8   2057.     60.   1
  -1   5  -8   1936.     76.   1
   1   5   9   3699.     84.   1
   1  -5   9   3711.     80.   1
   1  -5   9   3540.     77.   1
   1  -5   9   3540.    103.   1
  -1   5  -9   3780.    106.   1
  -1  -5  -9   3696.     79.   1
  -1  -5  -9   3598.     79.   1
  -1   5  -9   3634.     99.   1
   1  -6 -10    301.     28.   1
   1   6 -10    418.     36.   1
   1  -6 -10    262.     28.   1
   1  -6 -10    409.     33.   1
   1  -6 -10    359.     20.   1
   1   6 -10    396.     22.   1
  -1  -6  10    444.     27.   1
  -1  -6  10    343.     33.   1
   1  -6  -9     46.     36.   1
   1   6  -9     36.     25.   1
   1  -6  -9     35.     34.   1
   1  -6  -9     95.     23.   1
   1   6  -9     52.     21.   1
   1   6  -9    123.     37.   1
  -1  -6   9     18.     44.   1
  -1  -6   9      0.     48.   1
  -1  -6   9     62.     23.   1
  -1  -6   9     86.     23.   1
  -1   6   9     21.     23.   1
   1  -6  -8   4283.    107.   1
   1   6  -8   4508.    112.   1
   1  -6  -8   4399.    105.   1
   1  -6  -8   4510.    109.   1
   1   6  -8   4521.    109.   1
   1   6  -8   4434.    110.   1
  -1  -6   8   4277.    149.   1
  -1  -6   8   4378.    105.   1
  -1  -6   8   4202.    106.   1
  -1   6   8   4216.    108.   1
   1  -6  -7   1601.     50.   1
   1   6  -7   1695.     53.   1
   1  -6  -7   1531.     48.   1
   1  -6  -7   1501.     51.   1
   1   6  -7   1651.     50.   1
   1   6  -7   1600.     74.   1
  -1  -6   7   1689.     56.   1
  -1   6   7   1589.     50.   1
  -1  -6   7   1511.     49.   1
  -1  -6   7   1566.     52.   1
  -1   6   7   1529.     52.   1
   1  -6  -6    285.     26.   1
   1   6  -6    365.     27.   1
   1  -6  -6    290.     25.   1
   1  -6  -6    256.     34.   1
   1  -6  -6    296.     27.   1
   1   6  -6    317.     37.   1
   1   6  -6    296.     27.   1
  -1  -6   6    311.     46.   1
  -1   6   6    299.     38.   1
  -1  -6   6    410.     25.   1
  -1  -6   6    412.     40.   1
  -1   6   6    285.     27.   1
   1  -6  -5    183.     27.   1
   1   6  -5    190.     21.   1
   1  -6  -5    215.     20.   1
   1  -6  -5    151.     33.   1
   1   6  -5    202.     18.   1
   1  -6  -5    277.     20.   1
   1  -6  -5    219.     17.   1
   1  -6  -5    152.     22.   1
   1   6  -5    200.     27.   1
   1   6  -5    201.     21.   1
  -1  -6   5    272.     36.   1
  -1   6   5    166.     20.   1
  -1   6   5    226.     30.   1
  -1  -6   5    192.     28.   1
  -1  -6   5    203.     19.   1
  -1   6   5    144.     30.   1
  -1  -6   5    261.     21.   1
  -1  -6   5    210.     32.   1
  -1   6   5    232.     27.   1
  -1  -6   5    160.     31.   1
  -1  -6   5    189.     17.   1
  -1   6   5    212.     21.   1
   1   6  -4  16582.    391.   1
   1  -6  -4  16476.    418.   1
   1   6  -4  17738.    459.   1
   1  -6  -4  16717.    436.   1
   1  -6  -4  17123.    431.   1
   1   6  -4  17719.    454.   1
   1  -6  -4  16913.    444.   1
   1  -6  -4  16153.    418.   1
   1  -6  -4  16982.    449.   1
   1   6  -4  17106.    442.   1
   1   6  -4  17043.    445.   1
   1  -6  -4  17438.    440.   1
   1   6  -4  17134.    488.   1
  -1   6   4  16627.    379.   1
  -1  -6   4  16784.    409.   1
  -1   6   4  17114.    417.   1
  -1  -6   4  16939.    338.   1
  -1  -6   4  16517.    419.   1
  -1   6   4  17374.    446.   1
  -1   6   4  16890.    427.   1
  -1  -6   4  15585.    446.   1
  -1  -6   4  17087.    449.   1
  -1   6   4  16956.    419.   1
  -1  -6   4  16453.    457.   1
  -1  -6   4  16531.    402.   1
  -1   6   4  16928.    425.   1
  -1  -6   4  16158.    417.   1
  -1  -6   4  15965.    419.   1
  -1   6   4  15386.    430.   1
   1   6  -3   5877.     98.   1
   1  -6  -3   5720.    112.   1
   1   6  -3   6088.    103.   1
   1  -6  -3   6041.    116.   1
   1  -6  -3   6099.    133.   1
   1   6  -3   5930.    106.   1
   1  -6  -3   5921.    101.   1
   1  -6  -3   5834.     95.   1
   1  -6  -3   6029.    103.   1
   1   6  -3   5746.     93.   1
   1   6  -3   6137.    110.   1
   1  -6  -3   5905.    106.   1
  -1   6   3   5563.     83.   1
  -1  -6   3   5817.    104.   1
  -1   6   3   5787.     88.   1
  -1  -6   3   6104.     94.   1
  -1  -6   3   5519.     88.   1
  -1   6   3   5801.    114.   1
  -1   6   3   5724.    103.   1
  -1  -6   3   6053.    110.   1
  -1  -6   3   5984.    121.   1
  -1   6   3   5991.    115.   1
  -1  -6   3   5863.    105.   1
  -1  -6   3   5702.     99.   1
  -1   6   3   5907.     94.   1
  -1  -6   3   5841.    107.   1
  -1  -6   3   5736.    100.   1
  -1   6   3   5801.    106.   1
   1   6  -2  12495.    234.   1
   1  -6  -2  11684.    226.   1
   1   6  -2  12165.    241.   1
   1  -6  -2  12464.    272.   1
   1  -6  -2  12426.    264.   1
   1   6  -2  12091.    288.   1
   1  -6  -2  11886.    256.   1
   1   6  -2  12580.    255.   1
   1  -6  -2  11769.    243.   1
   1  -6  -2  12487.    253.   1
   1   6  -2  11961.    243.   1
   1   6  -2  12555.    285.   1
   1  -6  -2  12667.    264.   1
  -1   6   2  11489.    182.   1
  -1   6   2  11447.    180.   1
  -1  -6   2  12097.    266.   1
  -1  -6   2  12321.    221.   1
  -1  -6   2  12089.    225.   1
  -1  -6   2  11435.    224.   1
  -1   6   2  11463.    244.   1
  -1   6   2  12597.    259.   1
  -1  -6   2  12232.    267.   1
  -1  -6   2  11774.    261.   1
  -1   6   2  12355.    258.   1
  -1  -6   2  12029.    250.   1
  -1   6   2  11900.    221.   1
  -1  -6   2  11998.    238.   1
  -1  -6   2  11985.    244.   1
  -1   6   2  12013.    242.   1
  -1   6   2  12458.    257.   1
   1   6  -1     62.     12.   1
   1  -6  -1     92.     22.   1
   1  -6  -1     98.     17.   1
   1   6  -1     96.      9.   1
   1  -6  -1    112.     13.   1
   1   6  -1     50.     13.   1
   1  -6  -1     56.     11.   1
   1   6  -1     89.     13.   1
   1  -6  -1     57.      9.   1
   1  -6  -1     80.     13.   1
   1   6  -1     55.     14.   1
   1  -6  -1     23.     20.   1
   1   6  -1     34.     11.   1
  -1   6   1     52.      4.   1
  -1  -6   1     57.     18.   1
  -1  -6   1     85.     11.   1
  -1  -6   1     61.     19.   1
  -1  -6   1     81.      9.   1
  -1   6   1     76.     16.   1
  -1   6   1     89.     13.   1
  -1   6   1     45.     16.   1
  -1   6   1     49.      9.   1
  -1  -6   1    123.     20.   1
  -1  -6   1     83.      9.   1
  -1   6   1     31.     19.   1
  -1  -6   1     39.     11.   1
  -1   6   1     54.     12.   1
   1   6   0   2000.     40.   1
   1  -6   0   1859.     23.   1
   1  -6   0   1813.     34.   1
   1  -6   0   1982.     32.   1
   1   6   0   1843.     33.   1
   1   6   0   1845.     46.   1
   1   6   0   2026.     33.   1
   1  -6   0   1923.     41.   1
   1   6   0   1948.     34.   1
   1  -6   0   1857.     30.   1
   1  -6   0   1861.     34.   1
   1   6   0   1793.     26.   1
   1  -6   0   1904.     43.   1
   1   6   0   1929.     38.   1
  -1   6   0   1799.     21.   1
  -1  -6   0   1917.     39.   1
  -1  -6   0   1900.     31.   1
  -1   6   0   1964.     35.   1
  -1  -6   0   2017.     35.   1
  -1   6   0   1917.     31.   1
  -1   6   0   1732.     38.   1
  -1   6   0   1931.     30.   1
  -1  -6   0   1830.     41.   1
  -1  -6   0   1915.     44.   1
  -1  -6   0   1931.     28.   1
  -1   6   0   1950.     45.   1
  -1  -6   0   1860.     29.   1
  -1   6   0   1883.     32.   1
   1   6   1   1318.     25.   1
   1   6   1   1336.     31.   1
   1  -6   1   1502.     30.   1
   1  -6   1   1365.     38.   1
   1   6   1   1417.     41.   1
   1  -6   1   1447.     39.   1
   1   6   1   1507.     44.   1
   1  -6   1   1349.     30.   1
   1  -6   1   1309.     28.   1
   1   6   1   1385.     33.   1
  -1  -6  -1   1311.     28.   1
  -1   6  -1   1487.     45.   1
  -1  -6  -1   1391.     19.   1
  -1   6  -1   1410.     29.   1
  -1   6  -1   1385.     24.   1
  -1   6  -1   1388.     24.   1
  -1  -6  -1   1470.     39.   1
  -1  -6  -1   1388.     40.   1
  -1  -6  -1   1370.     34.   1
  -1   6  -1   1439.     29.   1
  -1  -6  -1   1470.     35.   1
  -1   6  -1   1533.     41.   1
   1  -6   2  36177.   1210.   1
   1   6   2  34534.   1180.   1
   1   6   2  37588.   1251.   1
   1  -6   2  32806.   1169.   1
   1  -6   2  34829.   1269.   1
   1   6   2  33847.   1200.   1
   1  -6   2  35787.   1277.   1
   1   6   2  36068.   1268.   1
   1  -6   2  36342.   1280.   1
   1   6   2  36676.   1228.   1
   1  -6   2  34823.   1265.   1
   1   6   2  34019.   1153.   1
  -1  -6  -2  34182.   1197.   1
  -1  -6  -2  33708.   1124.   1
  -1   6  -2  33612.   1104.   1
  -1  -6  -2  31229.    934.   1
  -1   6  -2  35618.   1294.   1
  -1  -6  -2  33798.   1087.   1
  -1   6  -2  33055.   1055.   1
  -1   6  -2  34693.   1211.   1
  -1  -6  -2  35010.   1215.   1
  -1  -6  -2  35126.   1224.   1
  -1  -6  -2  32618.   1070.   1
  -1   6  -2  35116.   1240.   1
  -1  -6  -2  34821.   1173.   1
  -1   6  -2  34989.   1286.   1
  -1  -6  -2  33914.   1144.   1
  -1   6  -2  35206.   1266.   1
   1  -6   3    149.     23.   1
   1   6   3    143.     25.   1
   1   6   3    138.     18.   1
   1  -6   3    129.     16.   1
   1  -6   3    218.     28.   1
   1   6   3     97.     15.   1
   1  -6   3    136.     16.   1
   1   6   3    131.     27.   1
   1  -6   3    120.     18.   1
   1   6   3    121.     27.   1
   1  -6   3    193.     18.   1
   1   6   3     82.     20.   1
  -1  -6  -3    150.     24.   1
  -1   6  -3    142.     17.   1
  -1  -6  -3    101.     14.   1
  -1  -6  -3    119.     10.   1
  -1   6  -3    114.     13.   1
  -1   6  -3    111.     13.   1
  -1  -6  -3    101.     17.   1
  -1  -6  -3    109.     18.   1
  -1  -6  -3    119.     25.   1
  -1   6  -3    158.     18.   1
  -1  -6  -3    101.     25.   1
  -1   6  -3     97.     24.   1
  -1  -6  -3    141.     20.   1
  -1   6  -3    127.     24.   1
   1  -6   4  17498.    449.   1
   1   6   4  17303.    462.   1
   1   6   4  17746.    461.   1
   1  -6   4  16746.    490.   1
   1  -6   4  16420.    504.   1
   1   6   4  17273.    441.   1
   1  -6   4  17123.    458.   1
   1   6   4  16954.    446.   1
   1  -6   4  16786.    486.   1
   1   6   4  17393.    460.   1
   1  -6   4  15682.    430.   1
   1  -6   4  16113.    455.   1
   1   6   4  15815.    426.   1
  -1  -6  -4  16658.    426.   1
  -1  -6  -4  16679.    430.   1
  -1   6  -4  17596.    431.   1
  -1  -6  -4  15764.    365.   1
  -1   6  -4  17300.    516.   1
  -1  -6  -4  17202.    418.   1
  -1  -6  -4  17109.    481.   1
  -1  -6  -4  16865.    483.   1
  -1  -6  -4  16507.    459.   1
  -1   6  -4  17548.    473.   1
  -1  -6  -4  16946.    435.   1
  -1   6  -4  16366.    443.   1
  -1  -6  -4  16841.    455.   1
  -1   6  -4  16819.    455.   1
   1   6   5   4762.    111.   1
   1  -6   5   4788.    137.   1
   1  -6   5   4494.    102.   1
   1  -6   5   4486.    136.   1
  -1  -6  -5   4694.    102.   1
  -1   6  -5   4751.    119.   1
  -1   6  -5   4610.    136.   1
  -1  -6  -5   4691.    132.   1
  -1  -6  -5   4841.    132.   1
  -1  -6  -5   4492.    100.   1
  -1   6  -5   4711.    107.   1
  -1   6  -5   4582.    101.   1
   1   6   6    174.     38.   1
   1  -6   6    172.     30.   1
   1  -6   6    197.     27.   1
   1  -6   6    228.     30.   1
   1   6   6    144.     36.   1
  -1  -6  -6    198.     42.   1
  -1   6  -6    172.     29.   1
  -1  -6  -6    196.     45.   1
  -1  -6  -6    232.     44.   1
  -1  -6  -6    177.     28.   1
  -1   6  -6    278.     45.   1
  -1   6  -6    250.     40.   1
   1   6   7   8051.    260.   1
   1  -6   7   7818.    201.   1
   1  -6   7   7893.    198.   1
   1  -6   7   7921.    205.   1
  -1   6  -7   8083.    254.   1
  -1  -6  -7   8262.    205.   1
  -1  -6  -7   8033.    201.   1
  -1  -6  -7   7924.    196.   1
  -1   6  -7   8319.    208.   1
  -1   6  -7   7596.    189.   1
   1   6   8     86.     38.   1
   1  -6   8     19.     42.   1
   1  -6   8     30.     24.   1
   1  -6   8     72.     26.   1
  -1   6  -8     22.     41.   1
  -1  -6  -8     61.     25.   1
  -1  -6  -8     40.     24.   1
  -1  -6  -8     22.     39.   1
  -1   6  -8     14.     24.   1
  -1   6  -8     29.     35.   1
   1   6   9    196.     31.   1
   1  -6   9    257.     24.   1
   1  -6   9    266.     23.   1
   1   6   9    179.     20.   1
   1  -6   9    255.     36.   1
  -1   6  -9    245.     23.   1
  -1  -6  -9    294.     34.   1
  -1  -6  -9    243.     22.   1
  -1   6  -9    208.     33.   1
   1   7 -10     56.     17.   1
   1  -7 -10     37.     24.   1
   1   7 -10     71.     16.   1
  -1  -7  10     74.     19.   1
  -1  -7  10     96.     24.   1
   1  -7  -9   1027.     38.   1
   1   7  -9   1122.     39.   1
   1  -7  -9    979.     53.   1
   1  -7  -9   1126.     39.   1
   1   7  -9   1050.     57.   1
  -1  -7   9   1146.     65.   1
  -1  -7   9    936.     37.   1
  -1  -7   9    996.     38.   1
  -1   7   9   1071.     38.   1
   1  -7  -8   4074.    131.   1
   1   7  -8   4549.    108.   1
   1  -7  -8   4066.    101.   1
   1  -7  -8   4437.    138.   1
   1   7  -8   4145.    101.   1
   1   7  -8   4380.    106.   1
  -1  -7   8   4415.    114.   1
  -1   7   8   3811.    100.   1
  -1  -7   8   4195.    104.   1
  -1  -7   8   4305.    106.   1
  -1   7   8   4294.    108.   1
   1  -7  -7   6217.    149.   1
   1   7  -7   6791.    165.   1
   1  -7  -7   6605.    156.   1
   1  -7  -7   6494.    196.   1
   1   7  -7   6578.    186.   1
   1   7  -7   6576.    198.   1
  -1  -7   7   6594.    211.   1
  -1   7   7   6190.    186.   1
  -1  -7   7   6504.    157.   1
  -1  -7   7   6520.    161.   1
  -1   7   7   6268.    195.   1
   1  -7  -6    557.     30.   1
   1   7  -6    692.     48.   1
   1  -7  -6    584.     31.   1
   1  -7  -6    558.     50.   1
   1   7  -6    584.     29.   1
   1   7  -6    619.     32.   1
  -1  -7   6    538.     34.   1
  -1   7   6    548.     33.   1
  -1  -7   6    583.     31.   1
  -1  -7   6    544.     32.   1
  -1   7   6    467.     47.   1
   1  -7  -5   2602.     55.   1
   1   7  -5   2623.     57.   1
   1   7  -5   2518.     54.   1
   1  -7  -5   2520.     74.   1
   1  -7  -5   2461.     67.   1
   1  -7  -5   2570.     79.   1
   1   7  -5   2706.     54.   1
   1   7  -5   2556.     58.   1
  -1  -7   5   2482.     81.   1
  -1   7   5   2264.     53.   1
  -1   7   5   2495.     57.   1
  -1  -7   5   2457.     56.   1
  -1  -7   5   2502.     57.   1
  -1   7   5   2410.     53.   1
  -1  -7   5   2267.     68.   1
  -1   7   5   2521.     80.   1
   1   7  -4   5308.    104.   1
   1  -7  -4   5282.     97.   1
   1   7  -4   5642.    123.   1
   1  -7  -4   5562.    105.   1
   1  -7  -4   5616.    134.   1
   1   7  -4   5640.    124.   1
   1  -7  -4   5522.    104.   1
   1  -7  -4   5438.     99.   1
   1  -7  -4   5351.    104.   1
   1   7  -4   5451.     97.   1
   1   7  -4   5530.    129.   1
   1  -7  -4   5328.    128.   1
   1   7  -4   5759.    117.   1
  -1  -7   4   5593.    109.   1
  -1  -7   4   5321.     82.   1
  -1  -7   4   5389.     95.   1
  -1   7   4   5123.    116.   1
  -1   7   4   5327.    130.   1
  -1  -7   4   5266.    105.   1
  -1  -7   4   5671.    128.   1
  -1   7   4   5876.    126.   1
  -1  -7   4   5440.    109.   1
  -1  -7   4   5363.    103.   1
  -1   7   4   5315.     99.   1
  -1  -7   4   5371.    129.   1
  -1  -7   4   5269.    103.   1
  -1   7   4   5324.    108.   1
   1   7  -3    568.     21.   1
   1  -7  -3    522.     30.   1
   1   7  -3    558.     25.   1
   1  -7  -3    564.     19.   1
   1  -7  -3    591.     37.   1
   1   7  -3    522.     20.   1
   1  -7  -3    558.     28.   1
   1  -7  -3    607.     26.   1
   1  -7  -3    539.     31.   1
   1   7  -3    585.     26.   1
   1  -7  -3    557.     36.   1
   1   7  -3    524.     32.   1
   1  -7  -3    581.     33.   1
  -1  -7   3    549.     23.   1
  -1  -7   3    535.     22.   1
  -1  -7   3    526.     16.   1
  -1   7   3    531.     29.   1
  -1   7   3    524.     33.   1
  -1  -7   3    502.     30.   1
  -1  -7   3    540.     21.   1
  -1   7   3    500.     28.   1
  -1  -7   3    539.     21.   1
  -1  -7   3    558.     22.   1
  -1   7   3    529.     25.   1
  -1  -7   3    584.     23.   1
  -1  -7   3    558.     26.   1
  -1   7   3    579.     32.   1
   1   7  -2  14973.    324.   1
   1  -7  -2  13574.    318.   1
   1   7  -2  14255.    306.   1
   1  -7  -2  14085.    312.   1
   1  -7  -2  14869.    370.   1
   1   7  -2  13716.    326.   1
   1  -7  -2  13822.    323.   1
   1  -7  -2  13519.    293.   1
   1  -7  -2  14242.    314.   1
   1   7  -2  13772.    300.   1
   1   7  -2  13885.    321.   1
   1  -7  -2  14383.    327.   1
   1   7  -2  13718.    348.   1
  -1   7   2  13843.    229.   1
  -1  -7   2  14005.    310.   1
  -1  -7   2  14219.    267.   1
  -1  -7   2  14172.    292.   1
  -1   7   2  14035.    317.   1
  -1   7   2  14147.    318.   1
  -1   7   2  14539.    329.   1
  -1  -7   2  13803.    332.   1
  -1  -7   2  13521.    309.   1
  -1   7   2  14192.    309.   1
  -1  -7   2  13964.    303.   1
  -1  -7   2  13446.    304.   1
  -1   7   2  13741.    301.   1
  -1   7   2  13653.    312.   1
   1   7  -1  36934.   1200.   1
   1  -7  -1  35809.   1164.   1
   1  -7  -1  36496.   1272.   1
   1   7  -1  35769.   1156.   1
   1   7  -1  36186.   1320.   1
   1   7  -1  33966.   1256.   1
   1  -7  -1  36035.   1229.   1
   1   7  -1  37461.   1275.   1
   1  -7  -1  37346.   1281.   1
   1  -7  -1  34303.   1221.   1
   1   7  -1  34463.   1114.   1
   1  -7  -1  37538.   1364.   1
   1   7  -1  35074.   1249.   1
  -1   7   1  34453.    896.   1
  -1  -7   1  36977.   1296.   1
  -1  -7   1  35352.   1101.   1
  -1  -7   1  35899.   1136.   1
  -1  -7   1  33185.   1116.   1
  -1   7   1  35120.   1176.   1
  -1   7   1  34086.   1186.   1
  -1   7   1  35615.   1263.   1
  -1   7   1  36012.   1177.   1
  -1  -7   1  35706.   1197.   1
  -1  -7   1  37071.   1285.   1
  -1   7   1  34587.   1105.   1
  -1  -7   1  35179.   1153.   1
  -1  -7   1  36676.   1305.   1
  -1   7   1  34152.   1143.   1
  -1  -7   1  36013.   1304.   1
  -1   7   1  36034.   1305.   1
   1  -7   0     85.      8.   1
   1  -7   0     81.     16.   1
   1  -7   0     36.     25.   1
   1  -7   0     28.     20.   1
   1   7   0     83.      8.   1
   1   7   0     92.     15.   1
   1   7   0     75.     15.   1
   1   7   0    100.     14.   1
   1  -7   0     64.     13.   1
   1   7   0     63.     16.   1
   1  -7   0     74.     13.   1
   1  -7   0     77.     15.   1
   1   7   0     50.     18.   1
   1  -7   0     57.     14.   1
  -1  -7   0     65.     12.   1
  -1  -7   0     64.     14.   1
  -1  -7   0     51.     16.   1
  -1  -7   0     62.      8.   1
  -1   7   0     91.     12.   1
  -1   7   0      2.     22.   1
  -1   7   0     44.     14.   1
  -1  -7   0     61.     22.   1
  -1  -7   0     38.     23.   1
  -1  -7   0     82.     11.   1
  -1   7   0     98.     23.   1
  -1  -7   0     19.     18.   1
  -1   7   0     14.     22.   1
   1  -7   1    406.     12.   1
   1   7   1    468.     25.   1
   1  -7   1    365.     30.   1
   1  -7   1    404.     27.   1
   1   7   1    403.     19.   1
   1   7   1    464.     28.   1
   1  -7   1    437.     27.   1
   1   7   1    448.     30.   1
   1  -7   1    414.     18.   1
   1  -7   1    386.     19.   1
   1  -7   1    415.     18.   1
   1   7   1    450.     23.   1
  -1  -7  -1    467.     24.   1
  -1  -7  -1    436.     19.   1
  -1   7  -1    499.     32.   1
  -1  -7  -1    407.     11.   1
  -1   7  -1    439.     18.   1
  -1   7  -1    371.     21.   1
  -1   7  -1    401.     14.   1
  -1  -7  -1    431.     27.   1
  -1  -7  -1    363.     28.   1
  -1  -7  -1    378.     15.   1
  -1   7  -1    407.     19.   1
  -1  -7  -1    412.     16.   1
  -1  -7  -1    429.     15.   1
  -1   7  -1    459.     28.   1
   1  -7   2  10095.    188.   1
   1   7   2   9617.    209.   1
   1   7   2  10154.    228.   1
   1  -7   2   8911.    181.   1
   1  -7   2   9449.    201.   1
   1   7   2   9592.    219.   1
   1  -7   2   9643.    198.   1
   1   7   2   9859.    200.   1
   1  -7   2   9800.    196.   1
   1   7   2  10003.    201.   1
   1  -7   2   9469.    201.   1
   1   7   2   9435.    181.   1
  -1  -7  -2   9197.    199.   1
  -1  -7  -2   9293.    208.   1
  -1   7  -2   9372.    207.   1
  -1   7  -2   9630.    225.   1
  -1  -7  -2   9502.    161.   1
  -1   7  -2   9332.    180.   1
  -1   7  -2   9653.    187.   1
  -1  -7  -2   9408.    187.   1
  -1  -7  -2   9559.    192.   1
  -1  -7  -2   8892.    190.   1
  -1   7  -2   9423.    193.   1
  -1  -7  -2   9461.    183.   1
  -1  -7  -2   9557.    184.   1
  -1   7  -2   9634.    199.   1
  -1   7  -2   9470.    218.   1
   1  -7   3   6850.    129.   1
   1   7   3   6795.    133.   1
   1   7   3   7056.    139.   1
   1  -7   3   6505.    152.   1
   1  -7   3   6753.    164.   1
   1   7   3   6669.    130.   1
   1  -7   3   6798.    157.   1
   1   7   3   6910.    138.   1
   1  -7   3   6940.    138.   1
   1   7   3   6972.    139.   1
   1  -7   3   6534.    162.   1
   1   7   3   6417.    121.   1
  -1  -7  -3   6569.    144.   1
  -1  -7  -3   6772.    159.   1
  -1   7  -3   7153.    135.   1
  -1   7  -3   6804.    141.   1
  -1  -7  -3   6600.    156.   1
  -1  -7  -3   6863.    162.   1
  -1  -7  -3   6965.    128.   1
  -1   7  -3   6885.    137.   1
  -1  -7  -3   6717.    128.   1
  -1   7  -3   6576.    153.   1
  -1  -7  -3   6607.    124.   1
  -1   7  -3   6933.    160.   1
   1  -7   4   2826.     79.   1
   1   7   4   2830.     63.   1
   1  -7   4   2614.     59.   1
   1   7   4   2607.     71.   1
   1  -7   4   2644.     60.   1
   1  -7   4   2801.     87.   1
   1   7   4   2627.     54.   1
  -1  -7  -4   2715.     57.   1
  -1  -7  -4   2706.     78.   1
  -1   7  -4   2890.     58.   1
  -1   7  -4   2779.     87.   1
  -1  -7  -4   2782.     62.   1
  -1  -7  -4   2705.     61.   1
  -1  -7  -4   2804.     59.   1
  -1   7  -4   2936.     85.   1
  -1   7  -4   2665.     58.   1
  -1  -7  -4   2606.     53.   1
   1   7   5    177.     30.   1
   1  -7   5    166.     27.   1
   1   7   5    148.     33.   1
   1  -7   5    152.     25.   1
   1  -7   5    171.     43.   1
   1   7   5    177.     32.   1
  -1  -7  -5    221.     40.   1
  -1   7  -5    156.     23.   1
  -1   7  -5    158.     42.   1
  -1  -7  -5    188.     26.   1
  -1  -7  -5    177.     26.   1
  -1  -7  -5    176.     26.   1
  -1   7  -5    170.     42.   1
  -1   7  -5    163.     24.   1
   1   7   6    745.     74.   1
   1  -7   6    579.     58.   1
   1  -7   6    669.     36.   1
   1  -7   6    653.     39.   1
  -1  -7  -6    675.     36.   1
  -1   7  -6    622.     38.   1
  -1  -7  -6    662.     37.   1
  -1  -7  -6    715.     56.   1
  -1  -7  -6    662.     56.   1
  -1   7  -6    672.     55.   1
  -1   7  -6    601.     51.   1
   1   7   7   3903.    146.   1
   1  -7   7   4295.    108.   1
   1  -7   7   3882.    102.   1
   1  -7   7   3920.    102.   1
  -1   7  -7   4227.    143.   1
  -1  -7  -7   4056.    102.   1
  -1  -7  -7   4107.    132.   1
  -1  -7  -7   3962.    129.   1
  -1   7  -7   4076.     99.   1
  -1   7  -7   3899.     95.   1
   1   7   8    536.     32.   1
   1  -7   8    604.     54.   1
   1  -7   8    628.     32.   1
   1  -7   8    673.     34.   1
  -1   7  -8    653.     53.   1
  -1  -7  -8    633.     33.   1
  -1  -7  -8    580.     33.   1
  -1  -7  -8    674.     51.   1
  -1   7  -8    646.     32.   1
  -1   7  -8    623.     46.   1
   1  -7   9    146.     19.   1
   1  -7   9     97.     30.   1
   1  -7   9    143.     31.   1
  -1   7  -9    168.     21.   1
  -1  -7  -9     58.     28.   1
  -1  -7  -9    128.     19.   1
  -1   7  -9    113.     18.   1
   1  -8  -9   6033.    153.   1
   1  -8  -9   5579.    124.   1
   1  -8  -9   6382.    134.   1
   1   8  -9   6195.    158.   1
  -1  -8   9   6123.    172.   1
  -1  -8   9   5622.    125.   1
  -1  -8   9   5400.    126.   1
  -1   8   9   5539.    127.   1
   1  -8  -8     79.     40.   1
   1   8  -8     -2.     26.   1
   1  -8  -8     27.     23.   1
   1  -8  -8     16.     40.   1
   1   8  -8     29.     24.   1
  -1  -8   8     36.     29.   1
  -1   8   8     55.     36.   1
  -1  -8   8     19.     24.   1
  -1  -8   8     50.     26.   1
  -1   8   8     62.     38.   1
   1  -8  -7   3156.    112.   1
   1   8  -7   3405.     87.   1
   1  -8  -7   3224.    108.   1
   1  -8  -7   3281.    116.   1
   1   8  -7   3205.    106.   1
   1   8  -7   3382.    115.   1
  -1  -8   7   3413.    127.   1
  -1   8   7   3034.     82.   1
  -1  -8   7   3119.     84.   1
  -1  -8   7   3165.     85.   1
  -1   8   7   3125.    112.   1
   1  -8  -6   5162.    114.   1
   1   8  -6   5454.    156.   1
   1  -8  -6   5183.    149.   1
   1  -8  -6   5006.    119.   1
   1   8  -6   5120.    141.   1
   1   8  -6   5098.    123.   1
  -1  -8   6   5288.    128.   1
  -1   8   6   4994.    124.   1
  -1  -8   6   5187.    125.   1
  -1  -8   6   5120.    122.   1
  -1   8   6   4945.    120.   1
   1  -8  -5   6942.    178.   1
   1   8  -5   6990.    179.   1
   1  -8  -5   6577.    147.   1
   1  -8  -5   6231.    161.   1
   1  -8  -5   6419.    146.   1
   1   8  -5   7019.    171.   1
   1   8  -5   6614.    152.   1
  -1  -8   5   6647.    186.   1
  -1   8   5   6553.    151.   1
  -1  -8   5   6786.    152.   1
  -1  -8   5   6678.    148.   1
  -1   8   5   6456.    150.   1
   1   8  -4   7137.    180.   1
   1  -8  -4   6816.    138.   1
   1   8  -4   7479.    151.   1
   1  -8  -4   7233.    168.   1
   1   8  -4   7090.    147.   1
   1  -8  -4   7167.    148.   1
   1  -8  -4   7046.    164.   1
   1  -8  -4   6703.    143.   1
   1   8  -4   7119.    156.   1
   1   8  -4   6990.    174.   1
  -1  -8   4   7069.    149.   1
  -1   8   4   6480.    155.   1
  -1   8   4   6864.    148.   1
  -1  -8   4   7038.    146.   1
  -1   8   4   7076.    145.   1
  -1  -8   4   7078.    173.   1
  -1   8   4   7063.    162.   1
  -1  -8   4   6631.    142.   1
  -1   8   4   6893.    150.   1
   1   8  -3    352.     31.   1
   1  -8  -3    298.     30.   1
   1   8  -3    299.     24.   1
   1  -8  -3    347.     28.   1
   1  -8  -3    326.     23.   1
   1   8  -3    292.     28.   1
   1  -8  -3    267.     28.   1
   1  -8  -3    262.     30.   1
   1  -8  -3    285.     34.   1
   1   8  -3    282.     25.   1
   1   8  -3    292.     30.   1
   1  -8  -3    325.     21.   1
   1   8  -3    294.     21.   1
  -1  -8   3    378.     22.   1
  -1  -8   3    264.     15.   1
  -1  -8   3    267.     16.   1
  -1   8   3    288.     26.   1
  -1   8   3    245.     32.   1
  -1   8   3    282.     18.   1
  -1  -8   3    329.     20.   1
  -1  -8   3    260.     31.   1
  -1   8   3    276.     25.   1
  -1  -8   3    296.     21.   1
  -1  -8   3    298.     23.   1
  -1  -8   3    283.     17.   1
  -1   8   3    422.     32.   1
   1   8  -2   2401.     42.   1
   1  -8  -2   2371.     46.   1
   1  -8  -2   2427.     55.   1
   1   8  -2   2365.     37.   1
   1   8  -2   2243.     46.   1
   1  -8  -2   2413.     56.   1
   1  -8  -2   2261.     52.   1
   1  -8  -2   2367.     47.   1
   1   8  -2   2240.     48.   1
   1  -8  -2   2418.     47.   1
   1   8  -2   2311.     45.   1
   1   8  -2   2199.     59.   1
  -1  -8   2   2350.     44.   1
  -1  -8   2   2460.     52.   1
  -1  -8   2   2466.     56.   1
  -1  -8   2   2255.     36.   1
  -1   8   2   2255.     40.   1
  -1   8   2   2310.     46.   1
  -1   8   2   2287.     54.   1
  -1  -8   2   2234.     58.   1
  -1  -8   2   2302.     45.   1
  -1   8   2   2434.     53.   1
  -1  -8   2   2349.     46.   1
  -1  -8   2   2227.     40.   1
  -1   8   2   2481.     46.   1
  -1   8   2   2332.     46.   1
   1   8  -1  12095.    253.   1
   1  -8  -1  11097.    228.   1
   1  -8  -1  10809.    229.   1
   1  -8  -1  11464.    241.   1
   1   8  -1  11313.    199.   1
   1   8  -1  11302.    248.   1
   1   8  -1  10700.    242.   1
   1  -8  -1  11341.    256.   1
   1   8  -1  11969.    243.   1
   1  -8  -1  11706.    238.   1
   1  -8  -1  11752.    248.   1
   1   8  -1  10950.    207.   1
   1  -8  -1  11570.    249.   1
   1   8  -1  11434.    241.   1
  -1  -8   1  11766.    265.   1
  -1  -8   1  11310.    214.   1
  -1  -8   1  11075.    219.   1
  -1  -8   1  10412.    197.   1
  -1   8   1  11522.    252.   1
  -1   8   1  11219.    239.   1
  -1   8   1  11485.    246.   1
  -1   8   1  11459.    228.   1
  -1  -8   1  11320.    255.   1
  -1  -8   1  11822.    272.   1
  -1   8   1  11412.    241.   1
  -1  -8   1  11276.    260.   1
  -1  -8   1  11679.    241.   1
  -1   8   1  11415.    258.   1
  -1  -8   1  11151.    242.   1
  -1   8   1  11342.    266.   1
   1   8   0  21301.    552.   1
   1  -8   0  20556.    516.   1
   1  -8   0  19270.    537.   1
   1  -8   0  21428.    598.   1
   1   8   0  21009.    605.   1
   1   8   0  19343.    540.   1
   1   8   0  20436.    533.   1
   1  -8   0  20447.    539.   1
   1  -8   0  19525.    527.   1
   1   8   0  21172.    548.   1
   1  -8   0  20388.    526.   1
   1  -8   0  19868.    497.   1
   1  -8   0  19871.    566.   1
   1   8   0  19107.    493.   1
   1  -8   0  21197.    600.   1
   1   8   0  20463.    532.   1
  -1   8   0  18300.    397.   1
  -1  -8   0  19536.    540.   1
  -1  -8   0  19663.    486.   1
  -1  -8   0  21492.    541.   1
  -1  -8   0  21240.    503.   1
  -1   8   0  20751.    546.   1
  -1   8   0  19377.    510.   1
  -1   8   0  20815.    552.   1
  -1  -8   0  20212.    522.   1
  -1  -8   0  19479.    509.   1
  -1  -8   0  21252.    547.   1
  -1   8   0  20465.    528.   1
  -1  -8   0  19993.    535.   1
  -1   8   0  21027.    564.   1
   1   8   1   1650.     31.   1
   1  -8   1   1683.     38.   1
   1  -8   1   1472.     49.   1
   1   8   1   1529.     50.   1
   1   8   1   1725.     37.   1
   1  -8   1   1606.     34.   1
   1   8   1   1570.     36.   1
   1  -8   1   1595.     34.   1
   1  -8   1   1504.     36.   1
   1  -8   1   1631.     35.   1
   1   8   1   1545.     30.   1
  -1  -8  -1   1564.     30.   1
  -1  -8  -1   1488.     35.   1
  -1  -8  -1   1635.     57.   1
  -1   8  -1   1524.     45.   1
  -1   8  -1   1541.     39.   1
  -1  -8  -1   1595.     48.   1
  -1  -8  -1   1651.     49.   1
  -1  -8  -1   1495.     30.   1
  -1  -8  -1   1537.     31.   1
  -1   8  -1   1551.     35.   1
  -1  -8  -1   1589.     30.   1
  -1   8  -1   1521.     33.   1
   1  -8   2  13286.    283.   1
   1   8   2  13507.    301.   1
   1  -8   2  11563.    268.   1
   1  -8   2  12930.    334.   1
   1   8   2  12604.    321.   1
   1  -8   2  12905.    298.   1
   1   8   2  13397.    306.   1
   1  -8   2  13152.    324.   1
   1   8   2  13386.    303.   1
   1  -8   2  11649.    266.   1
   1  -8   2  12463.    301.   1
   1   8   2  12349.    274.   1
  -1  -8  -2  12315.    276.   1
  -1  -8  -2  12393.    309.   1
  -1   8  -2  13338.    285.   1
  -1   8  -2  13359.    340.   1
  -1   8  -2  12611.    277.   1
  -1   8  -2  12981.    292.   1
  -1  -8  -2  12170.    278.   1
  -1  -8  -2  12577.    289.   1
  -1  -8  -2  11995.    285.   1
  -1   8  -2  13459.    337.   1
  -1  -8  -2  12782.    311.   1
  -1  -8  -2  12580.    282.   1
  -1   8  -2  13020.    303.   1
  -1   8  -2  12700.    326.   1
   1  -8   3   8412.    192.   1
   1   8   3   8460.    202.   1
   1  -8   3   8260.    176.   1
   1  -8   3   7922.    204.   1
   1   8   3   8505.    179.   1
   1  -8   3   8589.    183.   1
   1  -8   3   8462.    209.   1
   1   8   3   8482.    182.   1
   1   8   3   7769.    161.   1
  -1  -8  -3   8415.    195.   1
  -1  -8  -3   8081.    204.   1
  -1   8  -3   9025.    200.   1
  -1   8  -3   8354.    211.   1
  -1  -8  -3   8122.    201.   1
  -1  -8  -3   7835.    198.   1
  -1  -8  -3   7952.    163.   1
  -1   8  -3   8384.    208.   1
  -1  -8  -3   8073.    198.   1
  -1  -8  -3   8033.    165.   1
  -1   8  -3   8248.    179.   1
  -1   8  -3   8362.    181.   1
   1  -8   4   9293.    209.   1
   1   8   4   8679.    223.   1
   1  -8   4   8933.    208.   1
   1  -8   4   8762.    206.   1
  -1  -8  -4   9154.    199.   1
  -1  -8  -4   8425.    230.   1
  -1   8  -4   9586.    231.   1
  -1   8  -4   8885.    212.   1
  -1  -8  -4   8610.    238.   1
  -1  -8  -4   8620.    237.   1
  -1  -8  -4   8551.    223.   1
  -1   8  -4   8747.    205.   1
  -1   8  -4   8646.    202.   1
   1   8   5   5832.    191.   1
   1  -8   5   6003.    140.   1
   1   8   5   5493.    129.   1
   1  -8   5   5925.    139.   1
   1  -8   5   5765.    140.   1
  -1  -8  -5   5993.    170.   1
  -1   8  -5   6199.    131.   1
  -1   8  -5   6011.    180.   1
  -1  -8  -5   5757.    171.   1
  -1  -8  -5   5721.    135.   1
  -1  -8  -5   5758.    164.   1
  -1   8  -5   6069.    172.   1
  -1   8  -5   5696.    133.   1
   1   8   6   1740.     97.   1
   1  -8   6   1602.     78.   1
   1  -8   6   1727.     78.   1
   1  -8   6   1688.     57.   1
  -1  -8  -6   1620.     76.   1
  -1   8  -6   1748.     57.   1
  -1  -8  -6   1699.     82.   1
  -1  -8  -6   1615.     54.   1
  -1  -8  -6   1707.     80.   1
  -1   8  -6   1793.     55.   1
  -1   8  -6   1672.     75.   1
   1   8   7   2913.     83.   1
   1  -8   7   3040.    110.   1
   1  -8   7   3169.     84.   1
   1  -8   7   3095.     82.   1
  -1  -8  -7   2877.     78.   1
  -1   8  -7   3220.    115.   1
  -1  -8  -7   3272.     82.   1
  -1  -8  -7   3059.    108.   1
  -1  -8  -7   3126.    108.   1
  -1   8  -7   3143.    104.   1
  -1   8  -7   3105.     77.   1
   1  -8   8    295.     44.   1
   1  -8   8    285.     26.   1
   1  -8   8    279.     27.   1
  -1   8  -8    294.     43.   1
  -1  -8  -8    282.     26.   1
  -1  -8  -8    280.     25.   1
  -1  -8  -8    276.     41.   1
  -1   8  -8    305.     38.   1
  -1   8  -8    266.     34.   1
   1   9  -9    312.     36.   1
   1  -9  -9    236.     31.   1
   1  -9  -9    330.     23.   1
   1   9  -9    277.     36.   1
  -1  -9   9    304.     39.   1
  -1  -9   9    282.     22.   1
  -1  -9   9    260.     23.   1
  -1   9   9    244.     21.   1
   1   9  -8    334.     28.   1
   1  -9  -8    304.     40.   1
   1  -9  -8    349.     45.   1
   1   9  -8    361.     45.   1
  -1  -9   8    312.     33.   1
  -1   9   8    292.     43.   1
  -1  -9   8    314.     28.   1
  -1  -9   8    334.     30.   1
  -1   9   8    274.     44.   1
   1  -9  -7    902.     59.   1
   1   9  -7    949.     59.   1
   1  -9  -7    812.     58.   1
   1  -9  -7    888.     42.   1
   1   9  -7    955.     62.   1
  -1  -9   7    972.     68.   1
  -1   9   7    808.     39.   1
  -1  -9   7    904.     60.   1
  -1  -9   7    898.     42.   1
  -1   9   7    813.     39.   1
   1  -9  -6   2449.     87.   1
   1   9  -6   2543.     69.   1
   1  -9  -6   2391.     64.   1
   1  -9  -6   2307.     67.   1
   1   9  -6   2474.     64.   1
   1   9  -6   2470.     94.   1
  -1  -9   6   2501.    102.   1
  -1   9   6   2378.     70.   1
  -1  -9   6   2287.     66.   1
  -1  -9   6   2402.     69.   1
  -1   9   6   2329.     66.   1
   1  -9  -5  24411.    881.   1
   1   9  -5  26218.    894.   1
   1   9  -5  25478.    921.   1
   1  -9  -5  24650.    839.   1
   1  -9  -5  23319.    795.   1
   1  -9  -5  23944.    808.   1
   1   9  -5  25777.    834.   1
   1   9  -5  25031.    913.   1
  -1  -9   5  24961.    907.   1
  -1   9   5  24656.    851.   1
  -1  -9   5  24691.    825.   1
  -1  -9   5  25154.    820.   1
  -1   9   5  24263.    839.   1
   1  -9  -4    287.     25.   1
   1   9  -4    379.     22.   1
   1   9  -4    337.     38.   1
   1  -9  -4    380.     39.   1
   1  -9  -4    350.     35.   1
   1  -9  -4    353.     30.   1
   1   9  -4    388.     22.   1
   1   9  -4    303.     26.   1
  -1   9   4    353.     38.   1
  -1   9   4    340.     27.   1
  -1  -9   4    389.     27.   1
  -1   9   4    318.     33.   1
  -1  -9   4    399.     42.   1
  -1   9   4    451.     29.   1
   1   9  -3  17151.    440.   1
   1  -9  -3  16203.    413.   1
   1  -9  -3  16371.    425.   1
   1   9  -3  16546.    416.   1
   1   9  -3  16527.    439.   1
   1   9  -3  15498.    451.   1
   1  -9  -3  15701.    409.   1
   1  -9  -3  16105.    438.   1
   1  -9  -3  15921.    409.   1
   1   9  -3  15893.    382.   1
   1   9  -3  16170.    439.   1
   1   9  -3  15542.    428.   1
  -1  -9   3  16594.    430.   1
  -1  -9   3  17095.    391.   1
  -1  -9   3  15901.    401.   1
  -1   9   3  15402.    390.   1
  -1   9   3  15854.    462.   1
  -1   9   3  16275.    417.   1
  -1  -9   3  16582.    426.   1
  -1  -9   3  15270.    447.   1
  -1   9   3  16404.    440.   1
  -1  -9   3  16478.    417.   1
  -1  -9   3  15426.    415.   1
  -1   9   3  16407.    468.   1
   1   9  -2   1422.     45.   1
   1  -9  -2   1329.     50.   1
   1  -9  -2   1372.     31.   1
   1   9  -2   1309.     49.   1
   1   9  -2   1287.     49.   1
   1  -9  -2   1348.     32.   1
   1  -9  -2   1221.     41.   1
   1  -9  -2   1323.     36.   1
   1   9  -2   1274.     39.   1
   1  -9  -2   1367.     49.   1
   1   9  -2   1296.     33.   1
   1   9  -2   1232.     33.   1
  -1  -9   2   1286.     31.   1
  -1  -9   2   1430.     44.   1
  -1  -9   2   1367.     33.   1
  -1   9   2   1271.     28.   1
  -1   9   2   1289.     35.   1
  -1   9   2   1287.     51.   1
  -1   9   2   1356.     43.   1
  -1  -9   2   1290.     49.   1
  -1  -9   2   1296.     34.   1
  -1   9   2   1343.     31.   1
  -1  -9   2   1277.     50.   1
  -1  -9   2   1338.     38.   1
  -1  -9   2   1278.     30.   1
  -1   9   2   1284.     49.   1
  -1   9   2   1228.     33.   1
   1   9  -1      4.     14.   1
   1  -9  -1     35.     27.   1
   1  -9  -1     -1.     29.   1
   1  -9  -1     27.     14.   1
   1   9  -1    -12.     17.   1
   1   9  -1     63.     26.   1
   1  -9  -1      5.     15.   1
   1   9  -1     36.     18.   1
   1  -9  -1     25.     21.   1
   1  -9  -1      8.     18.   1
   1   9  -1     31.     13.   1
   1  -9  -1     46.     17.   1
   1   9  -1     13.     15.   1
  -1  -9   1     12.     21.   1
  -1  -9   1     13.     24.   1
  -1  -9   1     11.     25.   1
  -1   9   1     40.     21.   1
  -1   9   1     18.     26.   1
  -1   9   1     52.     16.   1
  -1  -9   1     10.     16.   1
  -1  -9   1    -21.     17.   1
  -1   9   1     32.     14.   1
  -1  -9   1     26.     16.   1
  -1  -9   1     24.     22.   1
  -1   9   1     36.     16.   1
   1   9   0  41970.   1527.   1
   1  -9   0  40337.   1484.   1
   1  -9   0  37929.   1428.   1
   1  -9   0  43474.   1706.   1
   1   9   0  39522.   1568.   1
   1   9   0  39170.   1568.   1
   1   9   0  41046.   1616.   1
   1  -9   0  39671.   1522.   1
   1  -9   0  39024.   1455.   1
   1   9   0  41413.   1610.   1
   1  -9   0  42072.   1577.   1
   1  -9   0  38528.   1421.   1
   1  -9   0  39546.   1525.   1
   1   9   0  37266.   1353.   1
   1  -9   0  41043.   1608.   1
   1   9   0  40024.   1579.   1
  -1  -9   0  39374.   1529.   1
  -1  -9   0  37030.   1399.   1
  -1  -9   0  39998.   1473.   1
  -1   9   0  39719.   1560.   1
  -1   9   0  37670.   1502.   1
  -1   9   0  40096.   1575.   1
  -1  -9   0  40166.   1565.   1
  -1  -9   0  39065.   1530.   1
  -1  -9   0  40938.   1619.   1
  -1   9   0  40126.   1505.   1
  -1  -9   0  39426.   1590.   1
  -1   9   0  40748.   1595.   1
   1   9   1  10958.    256.   1
   1  -9   1  11743.    248.   1
   1  -9   1  10530.    232.   1
   1   9   1  10824.    245.   1
   1   9   1  10593.    274.   1
   1   9   1  11354.    252.   1
   1  -9   1  11296.    250.   1
   1  -9   1  10631.    233.   1
   1   9   1  11367.    251.   1
   1  -9   1  11524.    251.   1
   1  -9   1  10694.    229.   1
   1  -9   1  11147.    281.   1
   1   9   1  11136.    240.   1
  -1  -9  -1  11133.    261.   1
  -1  -9  -1  10976.    236.   1
  -1  -9  -1  12052.    305.   1
  -1   9  -1  11506.    278.   1
  -1   9  -1  11600.    269.   1
  -1   9  -1  11451.    253.   1
  -1  -9  -1  10985.    241.   1
  -1  -9  -1  11177.    278.   1
  -1  -9  -1  10705.    244.   1
  -1  -9  -1  10972.    261.   1
  -1   9  -1  11492.    249.   1
  -1  -9  -1  11668.    252.   1
  -1   9  -1  11115.    250.   1
   1   9   2   3684.     89.   1
   1  -9   2   3892.     77.   1
   1  -9   2   3422.     71.   1
   1  -9   2   3704.     77.   1
   1   9   2   3716.     77.   1
   1   9   2   3719.     77.   1
   1  -9   2   3653.     76.   1
   1   9   2   3810.    101.   1
   1  -9   2   3746.     96.   1
   1  -9   2   3527.     76.   1
   1   9   2   3685.     69.   1
  -1  -9  -2   3677.     84.   1
  -1  -9  -2   3476.     97.   1
  -1  -9  -2   3482.     78.   1
  -1   9  -2   3794.     95.   1
  -1   9  -2   3647.     64.   1
  -1   9  -2   3622.     82.   1
  -1  -9  -2   3548.     73.   1
  -1  -9  -2   3644.     75.   1
  -1  -9  -2   3385.     85.   1
  -1  -9  -2   3715.     91.   1
  -1   9  -2   3884.     99.   1
  -1  -9  -2   3893.     88.   1
  -1   9  -2   3692.     75.   1
  -1   9  -2   3544.     75.   1
   1  -9   3   4447.    109.   1
   1   9   3   4389.     95.   1
   1   9   3   4412.     95.   1
   1  -9   3   4545.     98.   1
   1  -9   3   4522.    125.   1
   1   9   3   4010.    106.   1
  -1  -9  -3   4330.     88.   1
  -1  -9  -3   5091.    131.   1
  -1   9  -3   4644.    123.   1
  -1  -9  -3   4314.     94.   1
  -1  -9  -3   4393.     95.   1
  -1  -9  -3   4557.    114.   1
  -1   9  -3   4784.    127.   1
  -1   9  -3   4548.     96.   1
   1  -9   4   1030.     55.   1
   1  -9   4   1150.     40.   1
   1   9   4   1017.     53.   1
   1  -9   4   1055.     60.   1
   1  -9   4   1076.     42.   1
   1   9   4    918.     51.   1
  -1  -9  -4   1093.     40.   1
  -1   9  -4   1093.     42.   1
  -1  -9  -4   1100.     59.   1
  -1  -9  -4    970.     58.   1
  -1  -9  -4   1004.     56.   1
  -1   9  -4   1090.     40.   1
  -1   9  -4   1023.     39.   1
   1  -9   5   1241.     67.   1
   1  -9   5   1282.     65.   1
   1   9   5   1151.     42.   1
   1  -9   5   1151.     47.   1
   1  -9   5   1182.     47.   1
  -1  -9  -5   1190.     46.   1
  -1   9  -5   1171.     69.   1
  -1  -9  -5   1127.     67.   1
  -1  -9  -5   1177.     44.   1
  -1  -9  -5   1074.     65.   1
  -1   9  -5   1228.     45.   1
  -1   9  -5   1117.     42.   1
   1  -9   6     44.     27.   1
   1  -9   6     77.     42.   1
   1  -9   6      0.     29.   1
  -1  -9  -6     38.     40.   1
  -1   9  -6      0.     27.   1
  -1  -9  -6     54.     42.   1
  -1  -9  -6     14.     25.   1
  -1  -9  -6    150.     40.   1
  -1   9  -6     67.     26.   1
  -1   9  -6    132.     39.   1
   1  -9   7    229.     46.   1
   1  -9   7    241.     29.   1
   1  -9   7    218.     30.   1
  -1  -9  -7    245.     27.   1
  -1   9  -7    232.     47.   1
  -1  -9  -7    275.     44.   1
  -1  -9  -7    252.     42.   1
  -1  -9  -7    256.     28.   1
  -1   9  -7    259.     42.   1
  -1   9  -7    214.     26.   1
   1  -9   8    132.     22.   1
   1  -9   8    126.     22.   1
   1  -9   8    113.     23.   1
  -1   9  -8    177.     36.   1
  -1  -9  -8     83.     22.   1
  -1  -9  -8    103.     20.   1
  -1  -9  -8    142.     34.   1
  -1   9  -8    155.     34.   1
  -1   9  -8    129.     28.   1
   1 -10  -9     21.     17.   1
   1  10  -9     22.     27.   1
  -1 -10   9     21.     27.   1
  -1 -10   9     27.     25.   1
  -1 -10   9     17.     25.   1
  -1  10   9     33.     22.   1
   1  10  -8     47.     36.   1
   1 -10  -8     34.     20.   1
   1 -10  -8     20.     36.   1
   1  10  -8    -24.     36.   1
  -1 -10   8     71.     37.   1
  -1  10   8     18.     33.   1
  -1 -10   8     24.     22.   1
  -1 -10   8     -1.     22.   1
  -1  10   8     19.     34.   1
   1  10  -7   3729.     92.   1
   1 -10  -7   3306.    112.   1
   1 -10  -7   3334.     88.   1
   1  10  -7   3484.     88.   1
  -1 -10   7   3545.    126.   1
  -1  10   7   3253.     86.   1
  -1 -10   7   3340.    116.   1
  -1 -10   7   3305.     88.   1
  -1  10   7   3367.     89.   1
   1  10  -6  10661.    315.   1
   1 -10  -6  10007.    259.   1
   1 -10  -6   9768.    258.   1
   1  10  -6  10602.    316.   1
  -1 -10   6  10816.    332.   1
  -1  10   6   9959.    268.   1
  -1 -10   6  10163.    265.   1
  -1 -10   6  10177.    267.   1
  -1  10   6   9698.    259.   1
   1 -10  -5    265.     43.   1
   1  10  -5    249.     40.   1
   1  10  -5    220.     26.   1
   1 -10  -5    218.     27.   1
   1 -10  -5    306.     29.   1
   1  10  -5    301.     39.   1
   1  10  -5    268.     45.   1
  -1 -10   5    247.     47.   1
  -1  10   5    240.     29.   1
  -1 -10   5    250.     45.   1
  -1 -10   5    240.     31.   1
  -1  10   5    253.     28.   1
   1 -10  -4   2914.     68.   1
   1  10  -4   2815.     66.   1
   1 -10  -4   2870.     92.   1
   1 -10  -4   2768.     86.   1
   1 -10  -4   2661.     69.   1
   1  10  -4   2942.     63.   1
   1  10  -4   2883.     70.   1
  -1 -10   4   2967.     95.   1
  -1  10   4   2789.     70.   1
  -1 -10   4   2800.     71.   1
  -1 -10   4   2826.     71.   1
  -1  10   4   2789.     73.   1
   1 -10  -3   8156.    180.   1
   1 -10  -3   7916.    201.   1
   1  10  -3   7887.    175.   1
   1 -10  -3   7798.    200.   1
   1 -10  -3   8083.    202.   1
   1 -10  -3   7944.    175.   1
   1  10  -3   8100.    161.   1
   1  10  -3   8140.    182.   1
  -1 -10   3   7880.    203.   1
  -1 -10   3   8078.    188.   1
  -1 -10   3   7478.    164.   1
  -1  10   3   8097.    196.   1
  -1  10   3   7751.    214.   1
  -1 -10   3   7973.    176.   1
  -1 -10   3   8006.    177.   1
  -1  10   3   7920.    220.   1
   1  10  -2    386.     33.   1
   1 -10  -2    346.     26.   1
   1 -10  -2    328.     20.   1
   1  10  -2    400.     38.   1
   1 -10  -2    315.     22.   1
   1 -10  -2    345.     21.   1
   1  10  -2    318.     19.   1
   1  10  -2    404.     23.   1
  -1 -10   2    379.     22.   1
  -1 -10   2    366.     22.   1
  -1 -10   2    413.     35.   1
  -1  10   2    407.     31.   1
  -1  10   2    356.     26.   1
  -1 -10   2    324.     37.   1
  -1  10   2    390.     21.   1
  -1 -10   2    389.     39.   1
  -1 -10   2    375.     31.   1
  -1  10   2    405.     26.   1
  -1  10   2    251.     37.   1
   1  10  -1   6005.    110.   1
   1 -10  -1   5779.    143.   1
   1 -10  -1   5766.    115.   1
   1  10  -1   5986.    157.   1
   1  10  -1   5427.    120.   1
   1 -10  -1   5674.    115.   1
   1 -10  -1   5638.    114.   1
   1 -10  -1   5832.    113.   1
   1 -10  -1   5663.    149.   1
   1  10  -1   5506.    122.   1
   1  10  -1   5764.    114.   1
   1  10  -1   5818.    119.   1
  -1 -10   1   6091.    136.   1
  -1 -10   1   5928.    112.   1
  -1 -10   1   5634.    138.   1
  -1  10   1   5465.    104.   1
  -1  10   1   5706.    120.   1
  -1  10   1   5675.    120.   1
  -1 -10   1   5880.    116.   1
  -1 -10   1   5723.    141.   1
  -1 -10   1   5911.    119.   1
  -1 -10   1   5982.    116.   1
  -1  10   1   5687.    115.   1
  -1  10   1   5615.    142.   1
   1  10   0  15668.    365.   1
   1 -10   0  14802.    362.   1
   1 -10   0  14400.    364.   1
   1 -10   0  15133.    384.   1
   1  10   0  14646.    374.   1
   1 -10   0  15359.    412.   1
   1 -10   0  14355.    354.   1
   1  10   0  15299.    419.   1
   1 -10   0  15393.    378.   1
   1 -10   0  13871.    374.   1
   1 -10   0  15034.    420.   1
   1  10   0  14688.    377.   1
   1 -10   0  14846.    383.   1
   1  10   0  14918.    371.   1
  -1 -10   0  15436.    380.   1
  -1 -10   0  14957.    357.   1
  -1 -10   0  14665.    360.   1
  -1  10   0  14616.    378.   1
  -1  10   0  14918.    371.   1
  -1  10   0  15147.    414.   1
  -1 -10   0  14656.    366.   1
  -1 -10   0  14572.    366.   1
  -1 -10   0  14419.    396.   1
  -1  10   0  14772.    360.   1
  -1 -10   0  14428.    363.   1
  -1  10   0  14713.    413.   1
   1  10   1   3922.     73.   1
   1 -10   1   3967.     83.   1
   1 -10   1   4177.     84.   1
   1  10   1   3958.    112.   1
   1 -10   1   3727.     77.   1
   1 -10   1   3778.     76.   1
   1  10   1   3506.     90.   1
  -1 -10  -1   3612.     69.   1
  -1 -10  -1   3650.     77.   1
  -1  10  -1   3810.     93.   1
  -1  10  -1   3837.     75.   1
  -1  10  -1   3673.     73.   1
  -1 -10  -1   3770.     78.   1
  -1 -10  -1   3819.     81.   1
  -1 -10  -1   3637.     90.   1
  -1 -10  -1   3694.     95.   1
  -1  10  -1   3730.     77.   1
  -1 -10  -1   3711.     92.   1
  -1  10  -1   4014.     81.   1
   1  10   2    559.     25.   1
   1 -10   2    580.     31.   1
   1  10   2    637.     46.   1
   1 -10   2    629.     44.   1
   1 -10   2    662.     45.   1
   1  10   2    552.     25.   1
  -1 -10  -2    566.     24.   1
  -1 -10  -2    617.     45.   1
  -1  10  -2    585.     25.   1
  -1  10  -2    577.     35.   1
  -1 -10  -2    598.     30.   1
  -1 -10  -2    602.     30.   1
  -1 -10  -2    561.     39.   1
  -1  10  -2    633.     44.   1
  -1  10  -2    656.     43.   1
   1 -10   3    611.     33.   1
   1  10   3    557.     47.   1
   1 -10   3    519.     48.   1
   1 -10   3    515.     32.   1
   1  10   3    426.     40.   1
  -1 -10  -3    627.     50.   1
  -1  10  -3    537.     46.   1
  -1 -10  -3    553.     48.   1
  -1 -10  -3    593.     47.   1
  -1 -10  -3    518.     43.   1
  -1  10  -3    577.     31.   1
  -1  10  -3    550.     30.   1
   1 -10   4   4738.    109.   1
   1  10   4   4746.    139.   1
   1 -10   4   4815.    147.   1
   1 -10   4   4784.    117.   1
   1  10   4   4264.    103.   1
  -1 -10  -4   4499.    111.   1
  -1  10  -4   5091.    121.   1
  -1 -10  -4   4734.    145.   1
  -1 -10  -4   4604.    143.   1
  -1 -10  -4   4358.    135.   1
  -1  10  -4   5029.    116.   1
  -1  10  -4   4854.    112.   1
   1 -10   5   8772.    263.   1
   1  10   5   8632.    222.   1
   1 -10   5   8733.    266.   1
   1 -10   5   8735.    227.   1
  -1 -10  -5   8711.    221.   1
  -1  10  -5   9227.    234.   1
  -1 -10  -5   8654.    264.   1
  -1 -10  -5   8830.    224.   1
  -1 -10  -5   8661.    260.   1
  -1  10  -5   9267.    229.   1
  -1  10  -5   8848.    220.   1
   1 -10   6   1673.     84.   1
   1 -10   6   1645.     79.   1
   1 -10   6   1755.     83.   1
  -1 -10  -6   1667.     77.   1
  -1  10  -6   1778.     57.   1
  -1 -10  -6   1695.     81.   1
  -1 -10  -6   1562.     54.   1
  -1 -10  -6   1651.     77.   1
  -1  10  -6   1747.     54.   1
  -1  10  -6   1759.     77.   1
   1 -10   7     44.     24.   1
   1 -10   7     -7.     23.   1
   1 -10   7      7.     24.   1
  -1 -10  -7     40.     22.   1
  -1  10  -7     63.     38.   1
  -1 -10  -7     35.     36.   1
  -1 -10  -7     26.     35.   1
  -1 -10  -7     -4.     36.   1
  -1  10  -7     21.     23.   1
  -1  10  -7     30.     21.   1
   1 -10   8    886.     31.   1
   1 -10   8    924.     33.   1
  -1  10  -8    972.     44.   1
  -1 -10  -8    894.     30.   1
  -1 -10  -8    943.     46.   1
  -1  10  -8    954.     29.   1
  -1  10  -8    830.     25.   1
   1  11  -8     56.     28.   1
   1 -11  -8     27.     19.   1
   1 -11  -8     62.     34.   1
   1  11  -8     78.     32.   1
  -1 -11   8     84.     34.   1
  -1  11   8     43.     30.   1
  -1 -11   8     48.     32.   1
  -1 -11   8     29.     20.   1
  -1  11   8     70.     19.   1
   1  11  -7  10332.    294.   1
   1 -11  -7  11030.    300.   1
   1 -11  -7   9393.    284.   1
   1  11  -7  10000.    247.   1
  -1 -11   7   9491.    246.   1
  -1  11   7   8989.    241.   1
  -1 -11   7   9561.    283.   1
  -1 -11   7   9578.    240.   1
  -1  11   7   9541.    286.   1
   1 -11  -6    985.     61.   1
   1 -11  -6    936.     40.   1
   1 -11  -6    962.     44.   1
   1  11  -6   1088.     64.   1
  -1 -11   6    998.     67.   1
  -1  11   6    968.     43.   1
  -1 -11   6    971.     65.   1
  -1 -11   6   1003.     45.   1
  -1  11   6    921.     41.   1
   1 -11  -5   2902.     77.   1
   1  11  -5   2946.     98.   1
   1 -11  -5   2819.     75.   1
   1 -11  -5   2918.     77.   1
   1  11  -5   2842.     68.   1
   1  11  -5   2971.    104.   1
  -1 -11   5   2850.     78.   1
  -1  11   5   2921.     79.   1
  -1 -11   5   2820.    104.   1
  -1 -11   5   2971.     81.   1
  -1  11   5   2754.     78.   1
   1 -11  -4   9362.    270.   1
   1  11  -4   9243.    223.   1
   1 -11  -4   9395.    233.   1
   1 -11  -4   9093.    261.   1
   1 -11  -4   8954.    225.   1
   1  11  -4   9460.    242.   1
   1  11  -4   9531.    234.   1
  -1 -11   4   9428.    269.   1
  -1  11   4   9103.    273.   1
  -1 -11   4   9083.    226.   1
  -1 -11   4   9431.    228.   1
  -1  11   4   9227.    238.   1
   1 -11  -3   2546.     87.   1
   1  11  -3   2506.     62.   1
   1 -11  -3   2455.     81.   1
   1 -11  -3   2383.     60.   1
   1 -11  -3   2425.     62.   1
   1  11  -3   2564.     76.   1
   1  11  -3   2418.     61.   1
  -1 -11   3   2553.     86.   1
  -1 -11   3   2484.     78.   1
  -1  11   3   2240.     57.   1
  -1  11   3   2386.     65.   1
  -1 -11   3   2550.     64.   1
  -1 -11   3   2445.     64.   1
  -1  11   3   2376.     65.   1
   1 -11  -2  20166.    591.   1
   1  11  -2  19978.    643.   1
   1 -11  -2  19124.    610.   1
   1 -11  -2  19414.    612.   1
   1  11  -2  18640.    554.   1
   1  11  -2  19664.    578.   1
  -1 -11   2  19420.    617.   1
  -1 -11   2  20096.    590.   1
  -1  11   2  19047.    580.   1
  -1  11   2  18717.    619.   1
  -1 -11   2  19551.    558.   1
  -1 -11   2  19647.    566.   1
  -1  11   2  19703.    578.   1
  -1  11   2  19527.    584.   1
   1  11  -1     96.     18.   1
   1 -11  -1    132.     25.   1
   1 -11  -1    115.     34.   1
   1 -11  -1    127.     20.   1
   1  11  -1    143.     29.   1
   1  11  -1    102.     21.   1
  -1 -11   1    188.     29.   1
  -1 -11   1    159.     35.   1
  -1  11   1    124.     36.   1
  -1 -11   1    -10.     38.   1
  -1  11   1    179.     36.   1
  -1  11   1     83.     23.   1
   1  11   0   1024.     43.   1
   1 -11   0   1086.     41.   1
   1  11   0    984.     39.   1
   1 -11   0   1032.     52.   1
   1 -11   0   1134.     37.   1
   1  11   0   1006.     32.   1
   1  11   0   1039.     34.   1
  -1 -11   0   1133.     56.   1
  -1  11   0   1066.     44.   1
  -1  11   0   1130.     54.   1
  -1 -11   0   1105.     53.   1
  -1 -11   0   1034.     56.   1
  -1  11   0   1221.     55.   1
  -1  11   0   1112.     37.   1
   1 -11   1  25795.    817.   1
   1  11   1  26363.    884.   1
   1 -11   1  25782.    842.   1
   1 -11   1  25482.    825.   1
   1  11   1  25813.    847.   1
  -1 -11  -1  25031.    859.   1
  -1  11  -1  25656.    868.   1
  -1  11  -1  24853.    805.   1
  -1 -11  -1  25174.    884.   1
  -1 -11  -1  25876.    914.   1
  -1 -11  -1  24189.    771.   1
  -1  11  -1  26821.    851.   1
  -1  11  -1  26491.    928.   1
   1 -11   2  11811.    286.   1
   1  11   2  11023.    286.   1
   1 -11   2  11473.    326.   1
   1 -11   2  11535.    283.   1
   1  11   2  11031.    305.   1
  -1 -11  -2  10853.    273.   1
  -1  11  -2  11514.    283.   1
  -1  11  -2  11382.    302.   1
  -1 -11  -2  11269.    321.   1
  -1 -11  -2  11127.    325.   1
  -1 -11  -2  10873.    264.   1
  -1  11  -2  11451.    276.   1
  -1  11  -2  11674.    335.   1
   1 -11   3   6773.    154.   1
   1  11   3   6251.    185.   1
   1 -11   3   6600.    189.   1
   1 -11   3   6542.    154.   1
   1  11   3   6049.    146.   1
  -1 -11  -3   6178.    193.   1
  -1  11  -3   6766.    154.   1
  -1 -11  -3   6346.    186.   1
  -1 -11  -3   6155.    183.   1
  -1 -11  -3   6037.    139.   1
  -1  11  -3   6686.    151.   1
  -1  11  -3   6463.    150.   1
   1 -11   4   7357.    172.   1
   1  11   4   7133.    172.   1
   1 -11   4   7163.    178.   1
   1 -11   4   7272.    221.   1
   1  11   4   6284.    191.   1
  -1 -11  -4   6694.    168.   1
  -1  11  -4   7673.    182.   1
  -1 -11  -4   7048.    211.   1
  -1 -11  -4   6794.    207.   1
  -1 -11  -4   6619.    195.   1
  -1  11  -4   7221.    212.   1
  -1  11  -4   7133.    170.   1
   1  11   5   3436.     89.   1
   1 -11   5   3589.    125.   1
   1 -11   5   3524.     96.   1
  -1 -11  -5   3474.     92.   1
  -1  11  -5   3616.     92.   1
  -1 -11  -5   3512.    122.   1
  -1 -11  -5   3627.     91.   1
  -1 -11  -5   3218.    114.   1
  -1  11  -5   3506.     88.   1
  -1  11  -5   3505.     88.   1
   1 -11   6  10928.    293.   1
   1 -11   6  11201.    344.   1
  -1 -11  -6  11110.    334.   1
  -1  11  -6  11890.    304.   1
  -1 -11  -6  10914.    338.   1
  -1 -11  -6  10653.    286.   1
  -1 -11  -6  11204.    328.   1
  -1  11  -6  11069.    321.   1
  -1  11  -6  11689.    334.   1
   1 -11   7    648.     48.   1
   1 -11   7    632.     34.   1
  -1 -11  -7    576.     44.   1
  -1  11  -7    774.     45.   1
  -1 -11  -7    652.     31.   1
  -1 -11  -7    633.     29.   1
  -1 -11  -7    672.     47.   1
  -1  11  -7    704.     30.   1
  -1  11  -7    723.     43.   1
   1 -12  -8     14.     23.   1
   1 -12  -8     21.     19.   1
   1  12  -8     18.     18.   1
  -1 -12   8     23.     17.   1
  -1  12   8      7.     14.   1
  -1 -12   8     30.     27.   1
  -1 -12   8     22.     18.   1
  -1  12   8     31.     25.   1
   1 -12  -7     46.     22.   1
   1 -12  -7    104.     38.   1
   1  12  -7     80.     24.   1
  -1 -12   7    107.     37.   1
  -1  12   7     59.     23.   1
  -1 -12   7     61.     22.   1
  -1 -12   7    121.     24.   1
  -1  12   7     56.     37.   1
   1 -12  -6    590.     50.   1
   1 -12  -6    553.     48.   1
   1 -12  -6    586.     52.   1
   1  12  -6    612.     34.   1
  -1 -12   6    596.     36.   1
  -1  12   6    467.     35.   1
  -1 -12   6    623.     53.   1
  -1 -12   6    539.     35.   1
  -1  12   6    506.     32.   1
   1 -12  -5    280.     31.   1
   1  12  -5    342.     44.   1
   1 -12  -5    259.     30.   1
   1 -12  -5    313.     49.   1
   1  12  -5    243.     31.   1
  -1 -12   5    290.     32.   1
  -1  12   5    350.     32.   1
  -1 -12   5    275.     48.   1
  -1 -12   5    347.     33.   1
  -1  12   5    299.     31.   1
   1 -12  -4    195.     30.   1
   1  12  -4    246.     28.   1
   1 -12  -4    192.     28.   1
   1 -12  -4    313.     47.   1
   1  12  -4    201.     37.   1
   1  12  -4    181.     28.   1
  -1 -12   4    181.     29.   1
  -1  12   4    211.     47.   1
  -1 -12   4    279.     30.   1
  -1 -12   4    301.     31.   1
  -1  12   4    200.     29.   1
   1 -12  -3   4692.    114.   1
   1  12  -3   4951.    117.   1
   1 -12  -3   4694.    113.   1
   1 -12  -3   4673.    138.   1
   1 -12  -3   4693.    148.   1
   1  12  -3   4813.    129.   1
   1  12  -3   4722.    110.   1
  -1 -12   3   4599.    111.   1
  -1 -12   3   4783.    109.   1
  -1  12   3   4449.    113.   1
  -1 -12   3   4874.    111.   1
  -1 -12   3   4839.    114.   1
  -1  12   3   4420.    116.   1
   1 -12  -2    149.     43.   1
   1  12  -2     34.     41.   1
   1 -12  -2     82.     24.   1
   1 -12  -2     77.     23.   1
   1 -12  -2    134.     25.   1
   1  12  -2    109.     33.   1
   1  12  -2    124.     24.   1
  -1 -12   2    134.     37.   1
  -1  12   2     10.     26.   1
  -1 -12   2     97.     25.   1
  -1 -12   2     68.     27.   1
  -1  12   2    141.     25.   1
   1 -12  -1   2640.     71.   1
   1  12  -1   2645.     99.   1
   1 -12  -1   2695.     65.   1
   1 -12  -1   2682.     85.   1
   1  12  -1   2577.     62.   1
   1  12  -1   2683.     87.   1
  -1 -12   1   2711.     66.   1
  -1  12   1   2486.     59.   1
  -1  12   1   2631.     69.   1
  -1 -12   1   2817.     92.   1
  -1 -12   1   2690.     94.   1
  -1  12   1   2721.     68.   1
  -1  12   1   2685.     92.   1
   1 -12   0  11482.    294.   1
   1  12   0  13090.    370.   1
   1 -12   0  11671.    294.   1
   1 -12   0  11658.    332.   1
   1  12   0  11657.    327.   1
  -1 -12   0  11513.    286.   1
  -1  12   0  11491.    311.   1
  -1  12   0  11395.    290.   1
  -1 -12   0  11705.    293.   1
  -1 -12   0  11643.    295.   1
  -1 -12   0  11066.    269.   1
  -1  12   0  11670.    331.   1
  -1  12   0  11354.    294.   1
   1 -12   1    397.     32.   1
   1  12   1    351.     33.   1
   1 -12   1    402.     45.   1
   1 -12   1    421.     30.   1
   1  12   1    374.     41.   1
  -1 -12  -1    337.     31.   1
  -1  12  -1    389.     39.   1
  -1  12  -1    334.     41.   1
  -1 -12  -1    375.     29.   1
  -1 -12  -1    383.     30.   1
  -1 -12  -1    333.     40.   1
  -1  12  -1    405.     29.   1
  -1  12  -1    347.     46.   1
   1 -12   2  12427.    364.   1
   1  12   2  12472.    387.   1
   1 -12   2  12601.    371.   1
   1 -12   2  12656.    325.   1
   1  12   2  11272.    308.   1
  -1 -12  -2  11840.    320.   1
  -1  12  -2  12992.    332.   1
  -1  12  -2  12516.    353.   1
  -1 -12  -2  12348.    329.   1
  -1 -12  -2  12422.    377.   1
  -1 -12  -2  11840.    347.   1
  -1  12  -2  12743.    322.   1
  -1  12  -2  12784.    378.   1
   1 -12   3   4297.    103.   1
   1  12   3   4044.    103.   1
   1 -12   3   3973.    133.   1
   1 -12   3   4414.    106.   1
  -1 -12  -3   4114.    108.   1
  -1  12  -3   4294.    101.   1
  -1 -12  -3   4349.    139.   1
  -1 -12  -3   4340.    108.   1
  -1 -12  -3   4197.    101.   1
  -1  12  -3   4133.     99.   1
  -1  12  -3   4504.    138.   1
   1 -12   4   3290.    113.   1
   1  12   4   3209.     83.   1
   1 -12   4   3087.     84.   1
   1  12   4   2755.    100.   1
  -1 -12  -4   3146.    116.   1
  -1  12  -4   3214.    107.   1
  -1 -12  -4   3135.    114.   1
  -1 -12  -4   3228.     86.   1
  -1 -12  -4   3037.     81.   1
  -1  12  -4   3235.    107.   1
  -1  12  -4   3157.     81.   1
   1  12   5   3149.    110.   1
   1 -12   5   2933.     80.   1
   1 -12   5   3058.    114.   1
  -1 -12  -5   2970.    108.   1
  -1  12  -5   3268.     81.   1
  -1 -12  -5   3077.    109.   1
  -1 -12  -5   3100.     80.   1
  -1 -12  -5   2880.     76.   1
  -1  12  -5   3171.    105.   1
  -1  12  -5   3083.     75.   1
   1 -12   6   1146.     44.   1
   1 -12   6   1277.     65.   1
  -1 -12  -6   1287.     62.   1
  -1  12  -6   1309.     62.   1
  -1 -12  -6   1196.     43.   1
  -1 -12  -6   1219.     59.   1
  -1 -12  -6   1238.     42.   1
  -1  12  -6   1326.     60.   1
  -1  12  -6   1232.     58.   1
   1 -12   7    500.     37.   1
   1 -12   7    451.     40.   1
  -1 -12  -7    404.     31.   1
  -1  12  -7    517.     25.   1
  -1 -12  -7    441.     26.   1
  -1 -12  -7    403.     32.   1
  -1 -12  -7    437.     25.   1
  -1  12  -7    507.     36.   1
  -1  12  -7    521.     35.   1
   1 -13  -7    249.     22.   1
   1 -13  -7    251.     25.   1
   1  13  -7    234.     37.   1
  -1 -13   7    229.     23.   1
  -1  13   7    247.     37.   1
  -1 -13   7    239.     23.   1
  -1 -13   7    246.     38.   1
  -1  13   7    271.     23.   1
   1 -13  -6    385.     29.   1
   1 -13  -6    374.     29.   1
   1 -13  -6    374.     32.   1
   1  13  -6    415.     29.   1
  -1 -13   6    359.     46.   1
  -1  13   6    362.     47.   1
  -1 -13   6    456.     45.   1
  -1 -13   6    370.     32.   1
  -1  13   6    360.     44.   1
   1 -13  -5   1189.     66.   1
   1 -13  -5   1109.     63.   1
   1 -13  -5   1129.     46.   1
   1  13  -5   1158.     44.   1
  -1 -13   5   1078.     66.   1
  -1  13   5   1118.     65.   1
  -1 -13   5   1111.     64.   1
  -1 -13   5   1110.     45.   1
  -1  13   5   1065.     65.   1
   1 -13  -4   2158.     92.   1
   1  13  -4   2253.     87.   1
   1 -13  -4   2253.     88.   1
   1 -13  -4   1987.     65.   1
   1  13  -4   2144.     88.   1
  -1  13   4   2112.     66.   1
  -1 -13   4   2134.     62.   1
  -1 -13   4   2215.     65.   1
  -1  13   4   1937.     92.   1
   1 -13  -3    124.     42.   1
   1  13  -3    122.     41.   1
   1 -13  -3     32.     40.   1
   1 -13  -3     29.     23.   1
   1 -13  -3     43.     27.   1
   1  13  -3     11.     35.   1
   1  13  -3     39.     25.   1
  -1 -13   3     12.     25.   1
  -1  13   3     38.     42.   1
  -1 -13   3     79.     27.   1
  -1 -13   3     74.     28.   1
  -1  13   3     20.     42.   1
   1 -13  -2    196.     30.   1
   1  13  -2    232.     46.   1
   1 -13  -2    229.     41.   1
   1 -13  -2    220.     42.   1
   1 -13  -2    176.     43.   1
   1  13  -2    236.     25.   1
   1  13  -2    182.     27.   1
  -1 -13   2    201.     28.   1
  -1  13   2    172.     45.   1
  -1 -13   2    202.     28.   1
  -1 -13   2    177.     30.   1
  -1  13   2    199.     29.   1
   1 -13  -1    174.     29.   1
   1  13  -1    203.     45.   1
   1 -13  -1    146.     40.   1
   1 -13  -1    152.     38.   1
   1  13  -1    108.     24.   1
   1  13  -1    159.     39.   1
  -1 -13   1     82.     43.   1
  -1  13   1    169.     43.   1
  -1 -13   1    148.     27.   1
  -1 -13   1    170.     27.   1
  -1  13   1    175.     27.   1
  -1  13   1     89.     28.   1
   1 -13   0    455.     53.   1
   1  13   0    484.     37.   1
   1 -13   0    439.     30.   1
   1 -13   0    450.     47.   1
   1  13   0    500.     30.   1
  -1 -13   0    479.     51.   1
  -1  13   0    407.     33.   1
  -1 -13   0    410.     50.   1
  -1 -13   0    481.     53.   1
  -1 -13   0    487.     43.   1
  -1  13   0    425.     31.   1
  -1  13   0    506.     49.   1
   1 -13   1   1463.     52.   1
   1  13   1   1415.     75.   1
   1 -13   1   1424.     68.   1
   1 -13   1   1400.     49.   1
   1  13   1   1356.     44.   1
  -1 -13  -1   1334.     72.   1
  -1  13  -1   1485.     69.   1
  -1 -13  -1   1335.     72.   1
  -1 -13  -1   1410.     71.   1
  -1 -13  -1   1303.     45.   1
  -1  13  -1   1369.     47.   1
  -1  13  -1   1325.     72.   1
   1 -13   2   1565.     77.   1
   1  13   2   1582.     54.   1
   1 -13   2   1599.     72.   1
   1 -13   2   1439.     50.   1
   1  13   2   1366.     69.   1
  -1 -13  -2   1585.     55.   1
  -1  13  -2   1581.     67.   1
  -1 -13  -2   1543.     53.   1
  -1 -13  -2   1413.     52.   1
  -1 -13  -2   1493.     49.   1
  -1  13  -2   1493.     47.   1
  -1  13  -2   1604.     76.   1
   1 -13   3    150.     29.   1
   1  13   3    124.     44.   1
   1 -13   3    101.     43.   1
   1 -13   3    152.     28.   1
   1  13   3    155.     40.   1
  -1 -13  -3    142.     32.   1
  -1  13  -3    186.     41.   1
  -1 -13  -3    166.     29.   1
  -1 -13  -3    219.     29.   1
  -1 -13  -3    103.     42.   1
  -1  13  -3    102.     28.   1
  -1  13  -3    164.     44.   1
   1 -13   4   1617.     77.   1
   1  13   4   1540.     75.   1
   1 -13   4   1559.     53.   1
   1 -13   4   1535.     76.   1
  -1 -13  -4   1459.     53.   1
  -1  13  -4   1638.     73.   1
  -1 -13  -4   1573.     53.   1
  -1 -13  -4   1519.     54.   1
  -1 -13  -4   1614.     73.   1
  -1  13  -4   1607.     51.   1
  -1  13  -4   1610.     74.   1
   1  13   5    340.     27.   1
   1 -13   5    371.     31.   1
   1 -13   5    408.     48.   1
  -1 -13  -5    362.     31.   1
  -1  13  -5    390.     42.   1
  -1 -13  -5    380.     31.   1
  -1 -13  -5    398.     45.   1
  -1 -13  -5    378.     28.   1
  -1  13  -5    393.     46.   1
  -1  13  -5    395.     45.   1
   1  13   6     90.     18.   1
   1 -13   6    159.     23.   1
   1 -13   6    160.     23.   1
  -1 -13  -6    147.     23.   1
  -1  13  -6    178.     20.   1
  -1 -13  -6    158.     23.   1
  -1 -13  -6    112.     21.   1
  -1 -13  -6    156.     22.   1
  -1  13  -6    159.     22.   1
  -1  13  -6    118.     21.   1
   1 -14  -7    749.     42.   1
   1  14  -7    698.     40.   1
  -1  14   7    676.     38.   1
  -1 -14   7    632.     38.   1
  -1 -14   7    684.     40.   1
  -1  14   7    586.     25.   1
   1 -14  -6   6414.    169.   1
   1 -14  -6   6335.    168.   1
   1 -14  -6   6143.    174.   1
   1  14  -6   6520.    140.   1
  -1  14   6   6023.    138.   1
  -1 -14   6   6117.    139.   1
  -1 -14   6   6312.    143.   1
  -1  14   6   6280.    149.   1
   1 -14  -5   1033.     40.   1
   1 -14  -5   1079.     61.   1
   1  14  -5   1077.     41.   1
  -1  14   5   1036.     42.   1
  -1 -14   5   1093.     42.   1
  -1 -14   5   1066.     43.   1
  -1  14   5    945.     40.   1
   1 -14  -4   3212.     84.   1
   1  14  -4   3442.    114.   1
   1 -14  -4   3315.     83.   1
   1 -14  -4   3093.    112.   1
   1  14  -4   3212.    112.   1
  -1  14   4   3149.    114.   1
  -1 -14   4   3232.     83.   1
  -1 -14   4   3346.     87.   1
  -1  14   4   3077.     81.   1
   1 -14  -3   6649.    165.   1
   1  14  -3   6328.    192.   1
   1 -14  -3   6494.    160.   1
   1 -14  -3   6178.    189.   1
   1 -14  -3   6170.    196.   1
   1  14  -3   6584.    158.   1
  -1 -14   3   6579.    158.   1
  -1  14   3   6489.    164.   1
  -1 -14   3   6479.    159.   1
  -1 -14   3   6395.    160.   1
  -1  14   3   6594.    163.   1
   1 -14  -2   2264.     68.   1
   1  14  -2   2363.     98.   1
   1 -14  -2   2178.     61.   1
   1 -14  -2   2197.     89.   1
   1 -14  -2   2341.     66.   1
   1  14  -2   2189.     60.   1
   1  14  -2   2186.     63.   1
  -1 -14   2   2179.     63.   1
  -1  14   2   2155.     66.   1
  -1 -14   2   2177.     66.   1
  -1 -14   2   2294.     67.   1
  -1  14   2   2170.     95.   1
   1 -14  -1   4158.    147.   1
   1  14  -1   4401.    113.   1
   1 -14  -1   4068.    132.   1
   1 -14  -1   4108.    132.   1
   1  14  -1   4282.    134.   1
  -1 -14   1   4368.    138.   1
  -1  14   1   4127.    102.   1
  -1 -14   1   4178.    105.   1
  -1 -14   1   4139.    105.   1
  -1 -14   1   4195.    101.   1
  -1  14   1   4008.    104.   1
   1 -14   0   3494.    129.   1
   1  14   0   3376.     93.   1
   1 -14   0   3551.     88.   1
   1 -14   0   3377.    113.   1
   1  14   0   3469.     87.   1
  -1 -14   0   3542.     91.   1
  -1  14   0   3587.    118.   1
  -1 -14   0   3457.    121.   1
  -1 -14   0   3577.    125.   1
  -1 -14   0   3573.     85.   1
  -1  14   0   3567.     88.   1
  -1  14   0   3464.    120.   1
   1 -14   1    499.     38.   1
   1  14   1    482.     38.   1
   1 -14   1    543.     53.   1
   1 -14   1    548.     34.   1
   1  14   1    499.     33.   1
  -1 -14  -1    549.     37.   1
  -1  14  -1    533.     35.   1
  -1 -14  -1    635.     36.   1
  -1 -14  -1    562.     37.   1
  -1 -14  -1    461.     31.   1
  -1  14  -1    487.     35.   1
  -1  14  -1    508.     35.   1
   1 -14   2   4586.    147.   1
   1  14   2   4511.    152.   1
   1 -14   2   4583.    145.   1
   1 -14   2   4563.    114.   1
   1  14   2   4261.    104.   1
  -1 -14  -2   4445.    115.   1
  -1 -14  -2   4404.    147.   1
  -1 -14  -2   4488.    145.   1
  -1 -14  -2   4449.    137.   1
  -1  14  -2   4465.    106.   1
  -1  14  -2   4478.    145.   1
   1 -14   3    291.     47.   1
   1  14   3    209.     29.   1
   1 -14   3    287.     29.   1
   1 -14   3    257.     30.   1
   1  14   3    200.     26.   1
  -1 -14  -3    244.     49.   1
  -1 -14  -3    267.     48.   1
  -1 -14  -3    248.     45.   1
  -1 -14  -3    244.     28.   1
  -1  14  -3    234.     41.   1
  -1  14  -3    294.     46.   1
   1 -14   4    155.     26.   1
   1  14   4    228.     27.   1
   1 -14   4    266.     41.   1
   1 -14   4    140.     29.   1
   1  14   4    159.     37.   1
  -1 -14  -4    211.     28.   1
  -1  14  -4    203.     26.   1
  -1 -14  -4    209.     43.   1
  -1 -14  -4    157.     44.   1
  -1 -14  -4    217.     27.   1
  -1  14  -4    209.     26.   1
  -1  14  -4    314.     42.   1
   1  14   5   2625.     83.   1
   1 -14   5   2597.     65.   1
   1 -14   5   2693.     67.   1
  -1 -14  -5   2689.     67.   1
  -1  14  -5   2865.     63.   1
  -1 -14  -5   2758.     91.   1
  -1 -14  -5   2769.     68.   1
  -1 -14  -5   2827.     66.   1
  -1  14  -5   2926.     64.   1
  -1  14  -5   2818.     86.   1
   1 -14   6    912.     44.   1
   1 -14   6    957.     47.   1
  -1 -14  -6    925.     44.   1
  -1 -14  -6   1019.     46.   1
  -1 -14  -6    883.     28.   1
  -1  14  -6   1005.     40.   1
  -1  14  -6    911.     28.   1
   1 -15  -6     65.     23.   1
   1 -15  -6     46.     17.   1
   1 -15  -6     84.     19.   1
   1  15  -6      8.     30.   1
  -1  15   6     77.     30.   1
  -1 -15   6     52.     19.   1
  -1 -15   6     89.     31.   1
  -1  15   6     38.     18.   1
   1 -15  -5     86.     22.   1
   1 -15  -5    146.     34.   1
   1 -15  -5     82.     23.   1
   1  15  -5    132.     36.   1
  -1  15   5     91.     38.   1
  -1 -15   5     75.     23.   1
  -1 -15   5     76.     24.   1
  -1  15   5    118.     33.   1
   1 -15  -4   6726.    202.   1
   1  15  -4   6899.    160.   1
   1 -15  -4   6588.    192.   1
   1 -15  -4   6812.    160.   1
   1  15  -4   6753.    192.   1
  -1  15   4   6640.    164.   1
  -1 -15   4   6790.    196.   1
  -1 -15   4   6558.    157.   1
  -1  15   4   6453.    194.   1
   1 -15  -3    225.     31.   1
   1  15  -3    211.     46.   1
   1 -15  -3    199.     43.   1
   1 -15  -3    249.     45.   1
   1  15  -3    232.     28.   1
  -1 -15   3    213.     27.   1
  -1  15   3    254.     29.   1
  -1 -15   3    192.     29.   1
  -1 -15   3    221.     30.   1
  -1  15   3    234.     44.   1
   1 -15  -2   7055.    221.   1
   1  15  -2   7039.    174.   1
   1 -15  -2   7264.    183.   1
   1 -15  -2   7322.    181.   1
   1 -15  -2   7348.    181.   1
   1  15  -2   6958.    169.   1
  -1 -15   2   7211.    172.   1
  -1  15   2   7160.    178.   1
  -1 -15   2   7159.    176.   1
  -1 -15   2   7155.    219.   1
  -1 -15   2   6860.    167.   1
  -1  15   2   7004.    185.   1
   1 -15  -1   4716.    159.   1
   1  15  -1   4769.    120.   1
   1 -15  -1   4492.    110.   1
   1 -15  -1   4758.    118.   1
   1 -15  -1   4917.    150.   1
   1  15  -1   4789.    145.   1
  -1 -15   1   4712.    117.   1
  -1  15   1   4671.    113.   1
  -1 -15   1   4564.    114.   1
  -1 -15   1   4790.    118.   1
  -1 -15   1   4446.    107.   1
  -1  15   1   4577.    148.   1
   1 -15   0     83.     46.   1
   1  15   0     74.     29.   1
   1 -15   0     94.     25.   1
   1 -15   0     51.     40.   1
   1  15   0    108.     24.   1
  -1 -15   0     70.     28.   1
  -1  15   0    103.     40.   1
  -1 -15   0     22.     27.   1
  -1 -15   0     46.     27.   1
  -1 -15   0     80.     25.   1
  -1  15   0    103.     27.   1
  -1  15   0     52.     27.   1
   1 -15   1   2688.     74.   1
   1  15   1   2638.     75.   1
   1 -15   1   2496.     95.   1
   1 -15   1   2620.     70.   1
   1  15   1   2201.     93.   1
  -1 -15  -1   2587.     75.   1
  -1  15  -1   2627.     70.   1
  -1 -15  -1   2527.    103.   1
  -1 -15  -1   2626.    100.   1
  -1 -15  -1   2761.     95.   1
  -1  15  -1   2553.     68.   1
  -1  15  -1   2556.     72.   1
   1 -15   2   2744.    101.   1
   1  15   2   2817.    105.   1
   1 -15   2   2867.     99.   1
   1 -15   2   2851.     73.   1
   1  15   2   2416.     97.   1
  -1 -15  -2   2710.     79.   1
  -1 -15  -2   2769.     74.   1
  -1 -15  -2   2683.    100.   1
  -1 -15  -2   2716.     69.   1
  -1  15  -2   2776.     71.   1
  -1  15  -2   2740.     73.   1
   1 -15   3   4101.    126.   1
   1  15   3   3786.     94.   1
   1 -15   3   3925.     94.   1
   1 -15   3   3986.    125.   1
   1  15   3   3585.     90.   1
  -1 -15  -3   3976.     97.   1
  -1 -15  -3   4079.     97.   1
  -1 -15  -3   3949.     96.   1
  -1 -15  -3   3758.     88.   1
  -1  15  -3   4095.    123.   1
  -1  15  -3   3990.     95.   1
   1 -15   4     63.     33.   1
   1  15   4     55.     23.   1
   1 -15   4     55.     35.   1
   1 -15   4     13.     22.   1
  -1 -15  -4     26.     23.   1
  -1 -15  -4     59.     22.   1
  -1 -15  -4     59.     35.   1
  -1 -15  -4     16.     33.   1
  -1  15  -4     81.     33.   1
  -1  15  -4    103.     34.   1
   1  15   5    701.     27.   1
   1 -15   5    759.     43.   1
   1 -15   5    747.     29.   1
  -1 -15  -5    774.     29.   1
  -1 -15  -5    724.     30.   1
  -1 -15  -5    670.     27.   1
  -1 -15  -5    787.     43.   1
  -1  15  -5    831.     41.   1
  -1  15  -5    761.     28.   1
   1 -16  -5    747.     42.   1
   1 -16  -5    713.     40.   1
   1 -16  -5    740.     29.   1
   1  16  -5    771.     28.   1
  -1  16   5    701.     46.   1
  -1 -16   5    747.     43.   1
  -1 -16   5    810.     44.   1
  -1  16   5    628.     41.   1
   1 -16  -4    519.     44.   1
   1  16  -4    469.     40.   1
   1 -16  -4    465.     42.   1
   1 -16  -4    494.     29.   1
   1  16  -4    436.     28.   1
  -1  16   4    462.     29.   1
  -1 -16   4    522.     43.   1
  -1 -16   4    541.     45.   1
  -1  16   4    473.     28.   1
   1 -16  -3    759.     38.   1
   1  16  -3    787.     34.   1
   1 -16  -3    838.     52.   1
   1 -16  -3    840.     36.   1
   1  16  -3    806.     50.   1
  -1  16   3    835.     56.   1
  -1 -16   3    767.     35.   1
  -1 -16   3    832.     37.   1
  -1  16   3    666.     54.   1
   1 -16  -2    175.     45.   1
   1  16  -2    200.     27.   1
   1 -16  -2    175.     41.   1
   1 -16  -2    200.     26.   1
   1 -16  -2    241.     42.   1
   1  16  -2    233.     39.   1
  -1 -16   2    177.     27.   1
  -1  16   2    205.     43.   1
  -1 -16   2    185.     28.   1
  -1 -16   2    190.     45.   1
  -1  16   2    207.     27.   1
   1 -16  -1     90.     42.   1
   1  16  -1     54.     41.   1
   1 -16  -1     94.     23.   1
   1 -16  -1     27.     38.   1
   1 -16  -1     49.     24.   1
   1  16  -1     50.     38.   1
  -1 -16   1     67.     26.   1
  -1  16   1     13.     24.   1
  -1 -16   1     44.     25.   1
  -1 -16   1     89.     40.   1
  -1 -16   1     37.     22.   1
  -1  16   1     60.     40.   1
   1 -16   0    390.     50.   1
   1  16   0    330.     33.   1
   1 -16   0    410.     29.   1
   1 -16   0    354.     43.   1
   1 -16   0    413.     30.   1
   1  16   0    360.     29.   1
  -1 -16   0    473.     50.   1
  -1  16   0    369.     44.   1
  -1 -16   0    368.     31.   1
  -1 -16   0    353.     32.   1
  -1 -16   0    336.     28.   1
  -1  16   0    408.     31.   1
   1 -16   1    240.     30.   1
   1  16   1    209.     30.   1
   1 -16   1    278.     42.   1
   1 -16   1    268.     42.   1
   1  16   1    227.     40.   1
  -1 -16  -1    289.     47.   1
  -1  16  -1    267.     40.   1
  -1 -16  -1    283.     45.   1
  -1 -16  -1    237.     45.   1
  -1 -16  -1    272.     41.   1
  -1  16  -1    260.     28.   1
  -1  16  -1    234.     29.   1
   1 -16   2    790.     38.   1
   1  16   2    833.     37.   1
   1 -16   2    733.     35.   1
   1 -16   2    832.     55.   1
   1  16   2    716.     50.   1
  -1 -16  -2    824.     57.   1
  -1 -16  -2    862.     36.   1
  -1 -16  -2    767.     35.   1
  -1 -16  -2    709.     32.   1
  -1  16  -2    841.     50.   1
  -1  16  -2    837.     54.   1
   1 -16   3     42.     22.   1
   1  16   3    105.     23.   1
   1 -16   3    127.     23.   1
   1 -16   3     56.     22.   1
   1  16   3     42.     18.   1
  -1 -16  -3    114.     23.   1
  -1 -16  -3     90.     23.   1
  -1 -16  -3     97.     24.   1
  -1 -16  -3    123.     32.   1
  -1  16  -3    129.     22.   1
  -1  16  -3     41.     22.   1
   1  16   4   1061.     49.   1
   1 -16   4   1048.     35.   1
   1 -16   4   1127.     50.   1
  -1 -16  -4   1168.     54.   1
  -1 -16  -4   1172.     50.   1
  -1 -16  -4   1189.     49.   1
  -1 -16  -4   1042.     46.   1
  -1  16  -4   1281.     33.   1
  -1  16  -4   1120.     34.   1
   1 -17  -4   1173.     47.   1
   1 -17  -4   1202.     45.   1
   1 -17  -4   1171.     34.   1
   1  17  -4   1196.     48.   1
  -1  17   4   1216.     36.   1
  -1 -17   4   1225.     34.   1
  -1 -17   4   1204.     36.   1
  -1  17   4   1128.     33.   1
   1 -17  -3   1443.     43.   1
   1  17  -3   1467.     55.   1
   1 -17  -3   1391.     56.   1
   1 -17  -3   1400.     41.   1
   1  17  -3   1434.     38.   1
  -1  17   3   1466.     60.   1
  -1 -17   3   1381.     41.   1
  -1 -17   3   1391.     42.   1
  -1  17   3   1383.     56.   1
   1 -17  -2   6638.    188.   1
   1  17  -2   6971.    154.   1
   1 -17  -2   6995.    186.   1
   1 -17  -2   6698.    181.   1
   1  17  -2   6502.    168.   1
  -1 -17   2   6596.    176.   1
  -1  17   2   6471.    178.   1
  -1 -17   2   6327.    144.   1
  -1 -17   2   6520.    148.   1
  -1  17   2   6341.    186.   1
   1 -17  -1    215.     41.   1
   1  17  -1    146.     40.   1
   1 -17  -1    144.     23.   1
   1 -17  -1    154.     35.   1
   1 -17  -1    189.     38.   1
   1  17  -1    168.     37.   1
  -1 -17   1    181.     39.   1
  -1  17   1    177.     24.   1
  -1 -17   1    145.     25.   1
  -1 -17   1    191.     25.   1
  -1  17   1    177.     38.   1
   1 -17   0   5962.    167.   1
   1  17   0   5807.    133.   1
   1 -17   0   5467.    123.   1
   1 -17   0   5933.    133.   1
   1 -17   0   5865.    127.   1
   1  17   0   5553.    133.   1
  -1 -17   0   5759.    163.   1
  -1  17   0   5808.    154.   1
  -1 -17   0   5830.    134.   1
  -1 -17   0   5822.    133.   1
  -1 -17   0   5555.    142.   1
  -1  17   0   5886.    133.   1
   1 -17   1   2081.     55.   1
   1  17   1   2087.     54.   1
   1 -17   1   2035.     52.   1
   1 -17   1   2038.     53.   1
   1 -17   1   2055.     71.   1
  -1 -17  -1   2070.     80.   1
  -1  17  -1   2024.     67.   1
  -1 -17  -1   2079.     76.   1
  -1 -17  -1   2076.     73.   1
  -1 -17  -1   2016.     49.   1
  -1  17  -1   2090.     54.   1
   1 -17   2     23.     21.   1
   1  17   2     25.     21.   1
   1 -17   2     70.     20.   1
   1 -17   2     43.     20.   1
   1  17   2     33.     18.   1
  -1 -17  -2     86.     32.   1
  -1 -17  -2     55.     21.   1
  -1 -17  -2     50.     21.   1
  -1 -17  -2     65.     27.   1
  -1  17  -2     45.     32.   1
   1 -17   3   2025.     59.   1
   1  17   3   2231.     51.   1
   1 -17   3   2024.     65.   1
   1 -17   3   2207.     68.   1
  -1 -17  -3   2221.     53.   1
  -1 -17  -3   2241.     69.   1
  -1 -17  -3   2137.     50.   1
  -1  17  -3   2249.     50.   1
   1 -18  -2    549.     43.   1
   1  18  -2    537.     23.   1
   1 -18  -2    549.     23.   1
   1 -18  -2    550.     24.   1
   1  18  -2    565.     24.   1
  -1  18   2    541.     37.   1
  -1 -18   2    552.     26.   1
  -1 -18   2    552.     26.   1
  -1  18   2    562.     25.   1
   1 -18  -1   1003.     51.   1
   1  18  -1    990.     32.   1
   1 -18  -1   1038.     47.   1
   1 -18  -1   1066.     45.   1
   1  18  -1    980.     32.   1
  -1 -18   1   1024.     46.   1
  -1  18   1   1051.     32.   1
  -1 -18   1   1031.     35.   1
  -1 -18   1    996.     34.   1
  -1  18   1   1072.     49.   1
   1 -18   0   4486.     95.   1
   1  18   0   4471.    116.   1
   1 -18   0   4166.     87.   1
   1 -18   0   4269.    107.   1
   1  18   0   4437.    103.   1
  -1 -18   0   4298.     88.   1
  -1  18   0   4055.     80.   1
  -1 -18   0   4330.     88.   1
  -1 -18   0   4400.     88.   1
  -1  18   0   4361.    114.   1
   1 -18   1     33.     29.   1
   1  18   1     60.     19.   1
   1 -18   1     26.     17.   1
   1 -18   1     20.     23.   1
   1 -18   1     12.     17.   1
  -1 -18  -1     44.     29.   1
  -1 -18  -1     70.     30.   1
  -1 -18  -1     71.     27.   1
  -1  18  -1    113.     30.   1
   1  18   2   3584.     89.   1
   1 -18   2   3297.     80.   1
  -1 -18  -2   3497.     89.   1
  -1 -18  -2   3551.     69.   1
  -1 -18  -2   3338.     81.   1
  -1  18  -2   3608.     70.   1
   2   0 -11   1163.     49.   1
   2   0 -11   1121.     43.   1
   2   0 -10   1510.     50.   1
   2   0 -10   1452.     46.   1
  -2   0  10   1334.     68.   1
   2   0  -9   3238.     84.   1
   2   0  -9   3009.     98.   1
   2   0  -9   2896.    104.   1
  -2   0   9   2921.     81.   1
   2   0  -8   1657.     77.   1
   2   0  -8   1344.     45.   1
   2   0  -8   1516.     46.   1
  -2   0   8   1479.     75.   1
  -2   0   8   1435.     68.   1
  -2   0   8   1422.     53.   1
   2   0  -7    698.     35.   1
   2   0  -7    696.     40.   1
   2   0  -7    698.     42.   1
  -2   0   7    701.     33.   1
  -2   0   7    564.     29.   1
  -2   0   7    613.     49.   1
   2   0  -6  18009.    479.   1
   2   0  -6  18453.    521.   1
   2   0  -6  17427.    469.   1
   2   0  -6  17575.    464.   1
   2   0  -6  18460.    508.   1
  -2   0   6  17859.    478.   1
  -2   0   6  18434.    484.   1
  -2   0   6  17557.    520.   1
  -2   0   6  16785.    459.   1
  -2   0   6  16222.    424.   1
  -2   0   6  16949.    450.   1
  -2   0   6  17513.    488.   1
   2   0  -5  47998.   2047.   1
   2   0  -5  47312.   1986.   1
   2   0  -5  44949.   1816.   1
   2   0  -5  45527.   1935.   1
   2   0  -5  47895.   2067.   1
  -2   0   5  43205.   1566.   1
  -2   0   5  45402.   1824.   1
  -2   0   5  45191.   1999.   1
  -2   0   5  45974.   1951.   1
  -2   0   5  43776.   1662.   1
  -2   0   5  46438.   1956.   1
  -2   0   5  47173.   2034.   1
   2   0  -4   3052.     46.   1
   2   0  -4   3191.     72.   1
   2   0  -4   3028.     48.   1
   2   0  -4   3079.     42.   1
   2   0  -4   3082.     67.   1
  -2   0   4   2873.     42.   1
  -2   0   4   3012.     65.   1
  -2   0   4   3074.     68.   1
  -2   0   4   2910.     50.   1
  -2   0   4   2847.     41.   1
  -2   0   4   2988.     40.   1
  -2   0   4   3196.     54.   1
   2   0  -3   9273.    162.   1
   2   0  -3   9894.    198.   1
   2   0  -3   9474.    156.   1
   2   0  -3   9368.    167.   1
  -2   0   3   8883.    149.   1
  -2   0   3   9108.    159.   1
  -2   0   3   9367.    173.   1
  -2   0   3   9242.    147.   1
  -2   0   3   8967.    140.   1
  -2   0   3   9365.    168.   1
   2   0  -2  38449.   1253.   1
   2   0  -2  42178.   1385.   1
   2   0  -2  34031.   1113.   1
   2   0  -2  40870.   1477.   1
   2   0  -2  40383.   1314.   1
   2   0  -2  35641.   1021.   1
   2   0  -2  39243.   1353.   1
  -2   0   2  34649.   1073.   1
  -2   0   2  41866.   1308.   1
  -2   0   2  38398.   1280.   1
  -2   0   2  40880.   1495.   1
  -2   0   2  41697.   1203.   1
  -2   0   2  41572.   1281.   1
  -2   0   2  42640.   1251.   1
  -2   0   2  38239.   1198.   1
  -2   0   2  42221.   1493.   1
   2   0  -1  97491.   6058.   1
   2   0  -1  92875.   6161.   1
   2   0  -1 102878.   6214.   1
   2   0  -1  97091.   6439.   1
   2   0  -1 100993.   5658.   1
   2   0  -1  98301.   6141.   1
   2   0  -1 102530.   6011.   1
  -2   0   1 101975.   6006.   1
  -2   0   1 104274.   6823.   1
  -2   0   1 113963.   6660.   1
  -2   0   1 102805.   6714.   1
  -2   0   1  99791.   6280.   1
  -2   0   1 101966.   5887.   1
  -2   0   1 105250.   6728.   1
   2   0   0    265.     11.   1
   2   0   0    315.     11.   1
   2   0   0    285.      8.   1
   2   0   0    310.     11.   1
  -2   0   0    290.     10.   1
  -2   0   0    322.     18.   1
  -2   0   0    284.     13.   1
  -2   0   0    304.      6.   1
  -2   0   0    328.      9.   1
  -2   0   0    298.     13.   1
  -2   0   0    303.     11.   1
   2   0   1   1009.     19.   1
   2   0   1    986.     23.   1
   2   0   1    984.     21.   1
   2   0   1    952.     18.   1
   2   0   1    953.     16.   1
  -2   0  -1    990.     19.   1
  -2   0  -1    954.     31.   1
  -2   0  -1    941.     16.   1
  -2   0  -1   1012.     21.   1
  -2   0  -1    995.     18.   1
  -2   0  -1    943.     22.   1
   2   0   2  44175.   1775.   1
   2   0   2  43003.   1727.   1
   2   0   2  41638.   1636.   1
   2   0   2  41918.   1629.   1
   2   0   2  41663.   1676.   1
  -2   0  -2  44186.   1666.   1
  -2   0  -2  42792.   1700.   1
  -2   0  -2  38305.   1491.   1
  -2   0  -2  42169.   1665.   1
  -2   0  -2  42610.   1658.   1
  -2   0  -2  42901.   1706.   1
  -2   0  -2  45168.   1666.   1
  -2   0  -2  42855.   1550.   1
   2   0   3   3428.     61.   1
   2   0   3   3268.     62.   1
   2   0   3   3273.     59.   1
   2   0   3   3257.     77.   1
   2   0   3   3366.     61.   1
  -2   0  -3   3471.     79.   1
  -2   0  -3   3095.     54.   1
  -2   0  -3   3243.     56.   1
  -2   0  -3   3220.     56.   1
  -2   0  -3   3235.     77.   1
  -2   0  -3   3256.     59.   1
  -2   0  -3   3225.     46.   1
   2   0   4   4831.    123.   1
   2   0   4   4983.    119.   1
   2   0   4   4787.     94.   1
   2   0   4   4962.    101.   1
   2   0   4   4845.     98.   1
  -2   0  -4   5159.     98.   1
  -2   0  -4   4739.     91.   1
  -2   0  -4   5325.    102.   1
  -2   0  -4   4982.     94.   1
  -2   0  -4   4979.    121.   1
  -2   0  -4   5065.     99.   1
  -2   0  -4   4584.     79.   1
  -2   0  -4   4977.     96.   1
   2   0   5  27430.    897.   1
  -2   0  -5  28043.    950.   1
  -2   0  -5  24701.    888.   1
  -2   0  -5  27428.    983.   1
  -2   0  -5  26347.    898.   1
  -2   0  -5  28439.   1029.   1
   2   0   6  19311.    589.   1
  -2   0  -6  19027.    628.   1
  -2   0  -6  17323.    573.   1
  -2   0  -6  18720.    575.   1
  -2   0  -6  19753.    654.   1
   2   0   7   4034.    151.   1
  -2   0  -7   3684.    124.   1
  -2   0  -7   4097.    100.   1
  -2   0  -7   4080.    108.   1
  -2   0  -7   3951.    103.   1
   2   0   8    595.     55.   1
   2   0   8    717.     54.   1
  -2   0  -8    598.     33.   1
  -2   0  -8    680.     36.   1
   2   0   9   2785.     87.   1
   2   0   9   2793.     82.   1
  -2   0  -9   2693.     61.   1
   2  -1 -11     61.     18.   1
   2   1 -11     10.     17.   1
   2  -1 -11    -31.     16.   1
   2   1 -11    -11.     16.   1
   2  -1 -10    455.     46.   1
   2   1 -10    381.     47.   1
   2  -1 -10    279.     25.   1
   2  -1 -10    334.     44.   1
   2   1 -10    359.     28.   1
  -2   1  10    342.     46.   1
  -2  -1  10    398.     47.   1
   2  -1  -9    261.     47.   1
   2   1  -9    186.     48.   1
   2  -1  -9    188.     41.   1
   2   1  -9    189.     26.   1
   2  -1  -9    179.     41.   1
   2   1  -9    203.     29.   1
  -2  -1   9    195.     31.   1
  -2   1   9    147.     47.   1
  -2   1   9    312.     48.   1
   2  -1  -8    562.     37.   1
   2   1  -8    602.     40.   1
   2  -1  -8    624.     31.   1
   2  -1  -8    584.     32.   1
   2   1  -8    574.     31.   1
  -2   1   8    604.     53.   1
  -2  -1   8    646.     39.   1
  -2   1   8    591.     48.   1
  -2  -1   8    505.     47.   1
  -2   1   8    574.     35.   1
  -2  -1   8    591.     55.   1
   2  -1  -7    111.     26.   1
   2   1  -7    115.     40.   1
   2  -1  -7    120.     31.   1
   2   1  -7     97.     20.   1
   2  -1  -7    123.     21.   1
   2   1  -7    154.     30.   1
  -2  -1   7     94.     25.   1
  -2   1   7     46.     36.   1
  -2   1   7     99.     34.   1
  -2  -1   7     48.     21.   1
  -2   1   7    103.     37.   1
  -2  -1   7    191.     36.   1
   2  -1  -6   4619.    115.   1
   2   1  -6   4707.     93.   1
   2  -1  -6   4158.    112.   1
   2  -1  -6   4461.     89.   1
   2   1  -6   4783.    110.   1
   2  -1  -6   4498.     96.   1
   2   1  -6   4368.     79.   1
   2  -1  -6   4484.     99.   1
   2   1  -6   4354.     79.   1
   2  -1  -6   4486.     92.   1
   2   1  -6   4662.    122.   1
  -2   1   6   4433.     83.   1
  -2  -1   6   4457.     85.   1
  -2   1   6   4602.     87.   1
  -2  -1   6   4518.     89.   1
  -2   1   6   4310.     88.   1
  -2  -1   6   4285.     88.   1
  -2   1   6   4319.    100.   1
  -2  -1   6   4303.     86.   1
  -2  -1   6   4152.     88.   1
  -2  -1   6   4202.     81.   1
  -2   1   6   4437.     93.   1
  -2  -1   6   4401.    114.   1
   2   1  -5   7382.    136.   1
   2   1  -5   7202.    137.   1
   2  -1  -5   6728.    153.   1
   2  -1  -5   7416.    161.   1
   2   1  -5   7362.    140.   1
   2  -1  -5   6933.    133.   1
   2   1  -5   6983.    134.   1
   2  -1  -5   7084.    128.   1
   2   1  -5   7783.    146.   1
   2  -1  -5   7457.    168.   1
   2   1  -5   7383.    166.   1
  -2   1   5   6784.    116.   1
  -2  -1   5   6897.    122.   1
  -2   1   5   7496.    150.   1
  -2   1   5   7005.    138.   1
  -2  -1   5   7004.    141.   1
  -2   1   5   7021.    127.   1
  -2  -1   5   7167.    146.   1
  -2  -1   5   7143.    128.   1
  -2   1   5   7135.    122.   1
  -2  -1   5   7252.    144.   1
  -2   1   5   7109.    142.   1
  -2  -1   5   6868.    157.   1
   2   1  -4   6781.    128.   1
   2   1  -4   7013.    123.   1
   2  -1  -4   6896.    125.   1
   2   1  -4   7163.    130.   1
   2  -1  -4   6636.    111.   1
   2   1  -4   6297.     98.   1
   2  -1  -4   6664.    118.   1
   2   1  -4   6666.    104.   1
   2  -1  -4   6777.    121.   1
   2   1  -4   7196.    127.   1
  -2   1   4   6681.    110.   1
  -2  -1   4   6483.    119.   1
  -2   1   4   6907.    142.   1
  -2   1   4   6579.    121.   1
  -2  -1   4   6630.    123.   1
  -2   1   4   6596.    105.   1
  -2  -1   4   6845.    111.   1
  -2  -1   4   6306.     96.   1
  -2   1   4   6553.    102.   1
  -2  -1   4   6663.    106.   1
  -2  -1   4   6635.    102.   1
  -2   1   4   6734.    138.   1
   2  -1  -3   1392.     24.   1
   2   1  -3   1419.     32.   1
   2  -1  -3   1290.     24.   1
   2  -1  -3   1385.     37.   1
   2  -1  -3   1290.     15.   1
   2   1  -3   1328.     20.   1
   2  -1  -3   1317.     17.   1
   2   1  -3   1366.     18.   1
   2  -1  -3   1382.     32.   1
   2   1  -3   1377.     23.   1
  -2   1   3   1292.     18.   1
  -2  -1   3   1314.     22.   1
  -2   1   3   1318.     33.   1
  -2  -1   3   1394.     23.   1
  -2   1   3   1340.     25.   1
  -2  -1   3   1383.     26.   1
  -2   1   3   1333.     16.   1
  -2   1   3   1338.     23.   1
  -2  -1   3   1463.     31.   1
   2  -1  -2  72729.   3412.   1
   2   1  -2  67498.   3278.   1
   2   1  -2  73671.   3348.   1
   2  -1  -2  70372.   3467.   1
   2  -1  -2  68106.   3192.   1
   2   1  -2  67237.   3062.   1
   2  -1  -2  75939.   3942.   1
   2   1  -2  75376.   4051.   1
   2  -1  -2  73211.   3353.   1
   2  -1  -2  74898.   3513.   1
   2  -1  -2  65205.   2872.   1
   2  -1  -2  71795.   3566.   1
   2   1  -2  73648.   3798.   1
  -2  -1   2  59399.   2767.   1
  -2   1   2  68107.   3013.   1
  -2  -1   2  76716.   3747.   1
  -2   1   2  65989.   3006.   1
  -2   1   2  70656.   3407.   1
  -2  -1   2  74758.   3714.   1
  -2   1   2  73142.   3779.   1
  -2  -1   2  77744.   4124.   1
  -2  -1   2  66393.   2940.   1
  -2   1   2  68258.   2879.   1
  -2  -1   2  77305.   3855.   1
  -2  -1   2  67957.   2849.   1
  -2  -1   2  77682.   3754.   1
  -2   1   2  75132.   3821.   1
  -2  -1   2  79541.   4103.   1
   2   1  -1  13577.    263.   1
   2  -1  -1  13466.    252.   1
   2   1  -1  13995.    276.   1
   2  -1  -1  13700.    264.   1
   2  -1  -1  13430.    272.   1
   2   1  -1  12752.    230.   1
   2  -1  -1  13592.    263.   1
   2   1  -1  13985.    281.   1
   2   1  -1  13907.    233.   1
   2   1  -1  13334.    225.   1
   2  -1  -1  14241.    227.   1
   2  -1  -1  13416.    249.   1
   2  -1  -1  13378.    233.   1
   2   1  -1  13436.    233.   1
  -2  -1   1  13237.    245.   1
  -2   1   1  13780.    247.   1
  -2  -1   1  14411.    289.   1
  -2   1   1  13989.    268.   1
  -2   1   1  13930.    269.   1
  -2  -1   1  14425.    255.   1
  -2   1   1  13627.    275.   1
  -2  -1   1  13913.    282.   1
  -2  -1   1  14683.    242.   1
  -2  -1   1  13982.    253.   1
  -2   1   1  14682.    246.   1
  -2   1   1  13382.    232.   1
  -2   1   1  14032.    257.   1
  -2  -1   1  15017.    269.   1
   2   1   0   8058.    129.   1
   2  -1   0   7610.    114.   1
   2   1   0   8224.    149.   1
   2  -1   0   8005.    134.   1
   2   1   0   7689.    112.   1
   2  -1   0   7748.    108.   1
   2   1   0   7867.    118.   1
   2   1   0   8082.    118.   1
   2   1   0   7997.    131.   1
   2  -1   0   7783.    122.   1
   2   1   0   7772.    116.   1
   2  -1   0   8056.    132.   1
  -2  -1   0   8072.    138.   1
  -2   1   0   7945.    126.   1
  -2  -1   0   8180.    136.   1
  -2   1   0   8213.    148.   1
  -2   1   0   7875.    137.   1
  -2  -1   0   7928.    114.   1
  -2   1   0   7819.    113.   1
  -2  -1   0   7903.    120.   1
  -2  -1   0   7985.    116.   1
  -2   1   0   7895.    117.   1
  -2  -1   0   8452.    128.   1
  -2   1   0   8140.    130.   1
  -2  -1   0   8100.    124.   1
  -2   1   0   8209.    127.   1
  -2   1   0   7949.    100.   1
   2   1   1   6491.    104.   1
   2   1   1   7047.    120.   1
   2  -1   1   7055.    119.   1
   2   1   1   6768.    106.   1
   2   1   1   6701.     83.   1
   2   1   1   6675.    110.   1
   2  -1   1   6464.     98.   1
   2   1   1   6682.    119.   1
   2  -1   1   6759.    107.   1
   2   1   1   6949.    106.   1
   2  -1   1   6818.    108.   1
  -2  -1  -1   6729.    121.   1
  -2   1  -1   6855.    116.   1
  -2  -1  -1   6986.    132.   1
  -2   1  -1   7018.    132.   1
  -2  -1  -1   6405.    101.   1
  -2   1  -1   6550.    117.   1
  -2  -1  -1   6796.    103.   1
  -2   1  -1   6596.    109.   1
  -2  -1  -1   7144.    125.   1
  -2   1  -1   7090.    122.   1
  -2  -1  -1   6730.    113.   1
  -2   1  -1   6812.    109.   1
  -2  -1  -1   6685.     72.   1
   2   1   2  13731.    318.   1
   2   1   2  14821.    363.   1
   2  -1   2  14178.    347.   1
   2  -1   2  14255.    339.   1
   2   1   2  13797.    315.   1
   2  -1   2  14410.    327.   1
   2   1   2  14165.    336.   1
   2  -1   2  14372.    340.   1
   2   1   2  14055.    327.   1
   2  -1   2  14259.    317.   1
  -2  -1  -2  14499.    329.   1
  -2   1  -2  14399.    300.   1
  -2  -1  -2  14519.    328.   1
  -2   1  -2  14477.    345.   1
  -2  -1  -2  13528.    299.   1
  -2   1  -2  13289.    314.   1
  -2  -1  -2  14140.    326.   1
  -2   1  -2  14384.    326.   1
  -2  -1  -2  14391.    342.   1
  -2   1  -2  14091.    312.   1
  -2  -1  -2  14152.    329.   1
  -2   1  -2  14154.    336.   1
  -2   1  -2  13259.    274.   1
  -2  -1  -2  13861.    262.   1
  -2   1  -2  14300.    291.   1
   2  -1   3   9948.    192.   1
   2   1   3   9220.    189.   1
   2   1   3   9726.    229.   1
   2  -1   3   9942.    212.   1
   2  -1   3  10234.    211.   1
   2   1   3   9830.    220.   1
   2  -1   3   9699.    218.   1
   2   1   3   9511.    201.   1
   2  -1   3   9429.    197.   1
   2   1   3   9769.    224.   1
   2  -1   3   9118.    219.   1
  -2  -1  -3   9901.    197.   1
  -2  -1  -3  10137.    210.   1
  -2   1  -3   9821.    203.   1
  -2  -1  -3   8894.    192.   1
  -2   1  -3   9337.    191.   1
  -2  -1  -3  10162.    221.   1
  -2  -1  -3   9676.    194.   1
  -2   1  -3   9923.    199.   1
  -2  -1  -3   9763.    201.   1
  -2   1  -3   9961.    204.   1
  -2  -1  -3   9818.    202.   1
  -2   1  -3  10616.    237.   1
  -2   1  -3   9873.    194.   1
  -2  -1  -3   9573.    178.   1
  -2   1  -3   9746.    192.   1
   2   1   4   4007.     81.   1
   2  -1   4   4056.    107.   1
   2   1   4   3767.     79.   1
   2   1   4   4082.     82.   1
   2  -1   4   4050.    100.   1
   2   1   4   3904.     78.   1
   2  -1   4   3890.     99.   1
   2   1   4   3922.     83.   1
   2  -1   4   4002.     83.   1
   2   1   4   4230.    103.   1
   2  -1   4   3947.     82.   1
  -2  -1  -4   4073.     99.   1
  -2   1  -4   4280.     81.   1
  -2  -1  -4   3934.     89.   1
  -2   1  -4   3859.     75.   1
  -2  -1  -4   3976.     90.   1
  -2   1  -4   4186.     81.   1
  -2  -1  -4   4225.     79.   1
  -2  -1  -4   4210.    104.   1
  -2   1  -4   4032.     79.   1
  -2  -1  -4   4033.     98.   1
  -2   1  -4   4035.     80.   1
  -2   1  -4   4039.     79.   1
  -2  -1  -4   3992.     76.   1
  -2   1  -4   3712.     78.   1
   2   1   5    213.     52.   1
   2  -1   5    147.     32.   1
  -2  -1  -5    216.     23.   1
  -2   1  -5    226.     23.   1
  -2  -1  -5    203.     33.   1
  -2   1  -5    210.     24.   1
  -2   1  -5    190.     37.   1
  -2  -1  -5    192.     26.   1
  -2   1  -5    266.     27.   1
  -2  -1  -5    135.     38.   1
  -2   1  -5    203.     38.   1
   2   1   6   5825.    162.   1
   2  -1   6   5748.    196.   1
  -2  -1  -6   5849.    167.   1
  -2   1  -6   5805.    135.   1
  -2  -1  -6   5017.    119.   1
  -2   1  -6   5191.    127.   1
  -2  -1  -6   5964.    176.   1
  -2  -1  -6   5481.    170.   1
  -2   1  -6   5428.    135.   1
  -2  -1  -6   5595.    134.   1
  -2   1  -6   5375.    167.   1
   2   1   7   1177.     56.   1
   2  -1   7   1110.     52.   1
  -2  -1  -7   1121.     66.   1
  -2   1  -7   1134.     46.   1
  -2  -1  -7   1191.     45.   1
  -2   1  -7   1173.     47.   1
  -2  -1  -7   1170.     48.   1
  -2  -1  -7   1150.     45.   1
  -2   1  -7   1110.     71.   1
   2   1   8     21.     27.   1
   2  -1   8     80.     27.   1
   2   1   8     76.     25.   1
   2  -1   8     81.     25.   1
  -2  -1  -8     39.     23.   1
  -2   1  -8     22.     24.   1
  -2   1  -8     84.     24.   1
  -2  -1  -8      6.     39.   1
  -2   1  -8     43.     26.   1
   2   1   9   1751.     46.   1
   2  -1   9   1625.     44.   1
   2   1   9   1492.     40.   1
   2  -1   9   1482.     42.   1
  -2   1  -9   1510.     50.   1
  -2  -1  -9   1666.     61.   1
  -2   1  -9   1585.     60.   1
   2  -2 -10    834.     36.   1
   2   2 -10    852.     38.   1
   2  -2 -10    676.     32.   1
   2  -2 -10    814.     34.   1
   2   2 -10    776.     51.   1
  -2  -2  10    818.     37.   1
  -2   2  10    588.     50.   1
  -2  -2  10    714.     45.   1
   2  -2  -9    276.     33.   1
   2   2  -9    254.     48.   1
   2  -2  -9    134.     26.   1
   2  -2  -9    183.     26.   1
   2   2  -9    228.     28.   1
  -2  -2   9    196.     48.   1
  -2   2   9    178.     45.   1
  -2  -2   9    180.     26.   1
  -2   2   9    159.     28.   1
   2  -2  -8    449.     53.   1
   2   2  -8    447.     33.   1
   2  -2  -8    298.     28.   1
   2   2  -8    391.     29.   1
   2  -2  -8    417.     30.   1
  -2   2   8    391.     50.   1
  -2  -2   8    348.     52.   1
  -2   2   8    341.     45.   1
  -2  -2   8    361.     28.   1
  -2   2   8    313.     33.   1
   2  -2  -7   4725.    136.   1
   2   2  -7   4793.    144.   1
   2  -2  -7   4224.    111.   1
   2   2  -7   4181.     87.   1
   2  -2  -7   4377.     94.   1
   2   2  -7   4264.     90.   1
  -2   2   7   4410.    124.   1
  -2  -2   7   4476.    131.   1
  -2   2   7   4163.    122.   1
  -2  -2   7   3984.    121.   1
  -2  -2   7   3879.    106.   1
  -2   2   7   4363.    101.   1
  -2  -2   7   4549.    134.   1
   2  -2  -6   6286.    130.   1
   2   2  -6   6597.    136.   1
   2  -2  -6   6511.    132.   1
   2   2  -6   6601.    154.   1
   2  -2  -6   6455.    121.   1
   2   2  -6   6211.    136.   1
   2  -2  -6   6308.    124.   1
   2   2  -6   6405.    122.   1
  -2   2   6   6159.    139.   1
  -2  -2   6   6176.    150.   1
  -2   2   6   6056.    140.   1
  -2  -2   6   6114.    152.   1
  -2   2   6   6062.    129.   1
  -2  -2   6   6153.    131.   1
  -2   2   6   5956.    120.   1
  -2  -2   6   6544.    150.   1
  -2  -2   6   5996.    130.   1
  -2  -2   6   6246.    145.   1
  -2  -2   6   5843.    116.   1
  -2   2   6   6223.    134.   1
  -2  -2   6   6125.    158.   1
   2   2  -5   2937.     72.   1
   2   2  -5   2946.     53.   1
   2  -2  -5   2705.     70.   1
   2  -2  -5   2834.     54.   1
   2   2  -5   2880.     66.   1
   2  -2  -5   2577.     43.   1
   2   2  -5   2748.     45.   1
   2  -2  -5   2906.     49.   1
   2   2  -5   2799.     53.   1
   2  -2  -5   2950.     55.   1
  -2   2   5   2579.     54.   1
  -2  -2   5   2841.     68.   1
  -2   2   5   2821.     46.   1
  -2   2   5   2645.     70.   1
  -2   2   5   2847.     54.   1
  -2  -2   5   2701.     67.   1
  -2   2   5   2702.     46.   1
  -2  -2   5   2731.     47.   1
  -2  -2   5   2656.     41.   1
  -2   2   5   2618.     48.   1
  -2  -2   5   2652.     55.   1
  -2  -2   5   2560.     41.   1
  -2   2   5   2650.     69.   1
  -2  -2   5   2708.     53.   1
   2   2  -4  28679.    813.   1
   2  -2  -4  28164.    759.   1
   2   2  -4  28703.    910.   1
   2  -2  -4  27146.    826.   1
   2  -2  -4  30231.    932.   1
   2   2  -4  29213.    962.   1
   2  -2  -4  27190.    812.   1
   2   2  -4  27534.    792.   1
   2  -2  -4  28299.    851.   1
   2   2  -4  28678.    858.   1
   2  -2  -4  28712.    896.   1
   2   2  -4  28318.    905.   1
  -2   2   4  25740.    659.   1
  -2  -2   4  27900.    755.   1
  -2   2   4  29229.    852.   1
  -2   2   4  26748.    848.   1
  -2   2   4  27477.    892.   1
  -2  -2   4  28023.    906.   1
  -2   2   4  27484.    828.   1
  -2  -2   4  28510.    886.   1
  -2  -2   4  27810.    744.   1
  -2   2   4  26455.    774.   1
  -2  -2   4  27994.    875.   1
  -2  -2   4  28077.    831.   1
  -2   2   4  27293.    854.   1
  -2  -2   4  29139.    955.   1
   2  -2  -3   2844.     33.   1
   2   2  -3   2815.     43.   1
   2  -2  -3   2622.     31.   1
   2   2  -3   2742.     47.   1
   2  -2  -3   2608.     52.   1
   2  -2  -3   2735.     59.   1
   2   2  -3   2811.     57.   1
   2  -2  -3   2619.     35.   1
   2  -2  -3   2660.     51.   1
   2   2  -3   2622.     40.   1
  -2  -2   3   2716.     53.   1
  -2   2   3   2707.     53.   1
  -2   2   3   2652.     54.   1
  -2  -2   3   2636.     43.   1
  -2   2   3   2677.     35.   1
  -2  -2   3   2764.     36.   1
  -2  -2   3   2766.     30.   1
  -2   2   3   2800.     42.   1
  -2  -2   3   2861.     42.   1
   2  -2  -2   5176.     59.   1
   2   2  -2   5321.     80.   1
   2   2  -2   5255.     57.   1
   2  -2  -2   5214.     65.   1
   2  -2  -2   5115.     75.   1
   2  -2  -2   5433.     94.   1
   2   2  -2   5535.     98.   1
   2  -2  -2   5055.     59.   1
   2   2  -2   5321.     68.   1
   2  -2  -2   5291.     82.   1
   2   2  -2   5321.     74.   1
  -2  -2   2   5155.     89.   1
  -2   2   2   5080.     60.   1
  -2  -2   2   5366.     67.   1
  -2   2   2   4992.     70.   1
  -2   2   2   5378.     77.   1
  -2  -2   2   5340.     75.   1
  -2   2   2   5479.     80.   1
  -2  -2   2   5400.     85.   1
  -2  -2   2   4968.     63.   1
  -2   2   2   5107.     70.   1
  -2   2   2   5466.     85.   1
  -2  -2   2   5456.     75.   1
   2  -2  -1  25310.    599.   1
   2   2  -1  25286.    663.   1
   2   2  -1  25869.    665.   1
   2  -2  -1  24487.    634.   1
   2  -2  -1  24948.    653.   1
   2   2  -1  25259.    587.   1
   2  -2  -1  24688.    660.   1
   2   2  -1  24840.    714.   1
   2   2  -1  23351.    581.   1
   2  -2  -1  26775.    600.   1
   2  -2  -1  24819.    574.   1
   2  -2  -1  25633.    589.   1
   2   2  -1  25193.    607.   1
   2  -2  -1  25000.    585.   1
   2  -2  -1  23711.    620.   1
   2   2  -1  23504.    600.   1
   2  -2  -1  24471.    595.   1
   2   2  -1  24163.    622.   1
  -2  -2   1  24308.    644.   1
  -2   2   1  25729.    608.   1
  -2  -2   1  24026.    658.   1
  -2   2   1  25399.    682.   1
  -2   2   1  25719.    676.   1
  -2  -2   1  26412.    632.   1
  -2   2   1  24578.    635.   1
  -2  -2   1  25273.    729.   1
  -2  -2   1  25868.    591.   1
  -2  -2   1  24232.    600.   1
  -2   2   1  24577.    625.   1
  -2   2   1  24414.    605.   1
   2   2   0  15524.    326.   1
   2  -2   0  14729.    285.   1
   2   2   0  16021.    362.   1
   2  -2   0  15278.    333.   1
   2  -2   0  15397.    336.   1
   2  -2   0  14877.    269.   1
   2   2   0  14645.    321.   1
   2   2   0  15561.    290.   1
   2   2   0  16049.    318.   1
   2  -2   0  14743.    304.   1
   2  -2   0  14729.    325.   1
   2  -2   0  15690.    307.   1
  -2  -2   0  15634.    322.   1
  -2   2   0  15745.    311.   1
  -2  -2   0  15636.    342.   1
  -2   2   0  16047.    344.   1
  -2   2   0  15784.    354.   1
  -2  -2   0  16281.    273.   1
  -2   2   0  15243.    291.   1
  -2  -2   0  15955.    334.   1
  -2  -2   0  15191.    307.   1
  -2   2   0  14913.    306.   1
  -2  -2   0  15866.    322.   1
  -2   2   0  16201.    332.   1
  -2  -2   0  15750.    311.   1
  -2   2   0  15980.    349.   1
  -2  -2   0  15837.    297.   1
  -2   2   0  15891.    300.   1
   2   2   1  38793.   1363.   1
   2   2   1  40311.   1505.   1
   2  -2   1  38187.   1430.   1
   2  -2   1  38207.   1446.   1
   2   2   1  38239.   1274.   1
   2   2   1  39436.   1392.   1
   2  -2   1  38227.   1376.   1
   2   2   1  38041.   1386.   1
   2  -2   1  38090.   1354.   1
   2   2   1  40098.   1415.   1
   2  -2   1  40017.   1481.   1
   2   2   1  36727.   1210.   1
  -2  -2  -1  39328.   1418.   1
  -2   2  -1  40410.   1363.   1
  -2  -2  -1  40177.   1541.   1
  -2   2  -1  40607.   1539.   1
  -2   2  -1  39224.   1456.   1
  -2  -2  -1  43990.   1533.   1
  -2  -2  -1  40115.   1446.   1
  -2   2  -1  41922.   1518.   1
  -2  -2  -1  40681.   1483.   1
  -2   2  -1  39845.   1429.   1
  -2  -2  -1  40649.   1468.   1
  -2   2  -1  40829.   1548.   1
  -2   2  -1  39374.   1357.   1
  -2  -2  -1  38940.   1227.   1
  -2   2  -1  43031.   1519.   1
   2  -2   2  29766.    895.   1
   2   2   2  30822.    970.   1
   2   2   2  30280.   1019.   1
   2  -2   2  29477.    962.   1
   2  -2   2  30700.   1040.   1
   2   2   2  29180.    797.   1
   2   2   2  28816.    920.   1
   2  -2   2  28964.    897.   1
   2   2   2  29529.    966.   1
   2  -2   2  28381.    886.   1
   2   2   2  29773.    957.   1
   2  -2   2  30304.    977.   1
   2   2   2  27418.    812.   1
  -2  -2  -2  29176.    936.   1
  -2  -2  -2  30031.    999.   1
  -2   2  -2  30594.   1014.   1
  -2  -2  -2  26373.    795.   1
  -2   2  -2  27424.    928.   1
  -2  -2  -2  31928.    970.   1
  -2  -2  -2  28990.    930.   1
  -2   2  -2  28644.    932.   1
  -2  -2  -2  29861.    939.   1
  -2   2  -2  28362.    896.   1
  -2  -2  -2  29607.    934.   1
  -2   2  -2  29602.    993.   1
  -2   2  -2  27285.    832.   1
  -2  -2  -2  28930.    788.   1
  -2   2  -2  30343.    914.   1
   2  -2   3   1944.     38.   1
   2   2   3   1809.     40.   1
   2   2   3   1949.     41.   1
   2  -2   3   1848.     52.   1
   2  -2   3   1928.     40.   1
   2   2   3   1898.     37.   1
   2  -2   3   1842.     36.   1
   2   2   3   1847.     40.   1
   2  -2   3   1943.     40.   1
   2   2   3   1871.     37.   1
   2  -2   3   1897.     39.   1
  -2  -2  -3   2006.     43.   1
  -2  -2  -3   1920.     40.   1
  -2   2  -3   1962.     39.   1
  -2  -2  -3   1761.     30.   1
  -2   2  -3   1819.     51.   1
  -2  -2  -3   1919.     50.   1
  -2   2  -3   1943.     48.   1
  -2  -2  -3   1890.     39.   1
  -2   2  -3   1910.     52.   1
  -2  -2  -3   1851.     48.   1
  -2   2  -3   1823.     38.   1
  -2  -2  -3   1806.     32.   1
  -2   2  -3   1793.     36.   1
   2  -2   4     94.     32.   1
   2   2   4     89.     20.   1
   2   2   4     64.     19.   1
   2  -2   4     19.     28.   1
   2   2   4     98.     28.   1
   2  -2   4     88.     27.   1
   2   2   4    100.     32.   1
   2  -2   4     35.     19.   1
   2   2   4     65.     17.   1
   2  -2   4     17.     19.   1
  -2  -2  -4     56.     28.   1
  -2   2  -4     78.     27.   1
  -2  -2  -4     84.     23.   1
  -2   2  -4     30.     28.   1
  -2  -2  -4     14.     15.   1
  -2   2  -4     77.     18.   1
  -2  -2  -4     37.     17.   1
  -2  -2  -4     23.     30.   1
  -2   2  -4     92.     20.   1
  -2  -2  -4    106.     29.   1
  -2   2  -4     48.     18.   1
  -2   2  -4     23.     19.   1
  -2   2  -4     28.     13.   1
   2   2   5    130.     32.   1
   2  -2   5    108.     29.   1
  -2  -2  -5    202.     24.   1
  -2   2  -5    169.     35.   1
  -2  -2  -5     91.     20.   1
  -2   2  -5    107.     36.   1
  -2  -2  -5    121.     37.   1
  -2   2  -5    273.     36.   1
  -2  -2  -5    123.     25.   1
  -2   2  -5    167.     25.   1
  -2  -2  -5    127.     24.   1
  -2   2  -5    143.     38.   1
   2   2   6   3613.    110.   1
   2  -2   6   3514.     96.   1
  -2  -2  -6   3432.    110.   1
  -2   2  -6   3556.     87.   1
  -2  -2  -6   3059.     77.   1
  -2   2  -6   3194.    112.   1
  -2  -2  -6   3520.     87.   1
  -2   2  -6   3526.    116.   1
  -2  -2  -6   3435.    116.   1
  -2   2  -6   3476.     90.   1
  -2  -2  -6   3449.     87.   1
  -2   2  -6   3236.     89.   1
   2   2   7    820.     81.   1
   2  -2   7    781.     65.   1
   2  -2   7    716.     61.   1
  -2  -2  -7    727.     37.   1
  -2  -2  -7    722.     36.   1
  -2   2  -7    693.     40.   1
  -2  -2  -7    693.     59.   1
  -2   2  -7    837.     59.   1
  -2  -2  -7    856.     63.   1
  -2  -2  -7    756.     59.   1
  -2   2  -7    679.     41.   1
   2   2   8    -26.     42.   1
   2  -2   8    105.     42.   1
   2  -2   8     35.     24.   1
  -2   2  -8     26.     38.   1
  -2  -2  -8     29.     23.   1
  -2   2  -8     30.     24.   1
  -2  -2  -8     32.     25.   1
  -2  -2  -8    -16.     25.   1
  -2   2  -8    134.     39.   1
   2   2   9     79.     22.   1
   2  -2   9    100.     34.   1
   2  -2   9     75.     18.   1
   2   2   9    100.     30.   1
   2  -2   9     50.     20.   1
  -2   2  -9     75.     28.   1
  -2  -2  -9    139.     30.   1
  -2  -2  -9     60.     20.   1
  -2   2  -9    113.     32.   1
   2  -3 -10     23.     24.   1
   2   3 -10     30.     23.   1
   2  -3 -10     -8.     31.   1
   2   3 -10     35.     33.   1
  -2  -3  10     34.     25.   1
  -2  -3  10     37.     30.   1
   2  -3  -9     73.     29.   1
   2   3  -9     79.     28.   1
   2  -3  -9     67.     35.   1
   2  -3  -9     27.     24.   1
   2   3  -9     19.     26.   1
  -2  -3   9     51.     29.   1
  -2  -3   9    115.     24.   1
  -2   3   9     76.     41.   1
   2  -3  -8  14968.    416.   1
   2   3  -8  15287.    430.   1
   2  -3  -8  14543.    437.   1
   2  -3  -8  14133.    401.   1
   2   3  -8  14410.    460.   1
  -2  -3   8  13857.    385.   1
  -2   3   8  14381.    468.   1
  -2   3   8  14062.    463.   1
   2  -3  -7     -1.     23.   1
   2   3  -7      9.     39.   1
   2  -3  -7     21.     30.   1
   2   3  -7      6.     19.   1
   2  -3  -7     34.     20.   1
  -2   3   7    109.     33.   1
  -2  -3   7    -21.     25.   1
  -2   3   7     53.     21.   1
  -2  -3   7     -1.     33.   1
  -2  -3   7     35.     19.   1
  -2   3   7     13.     24.   1
   2  -3  -6   8695.    186.   1
   2   3  -6   8553.    216.   1
   2   3  -6   8760.    213.   1
   2  -3  -6   8510.    175.   1
   2   3  -6   8849.    197.   1
   2  -3  -6   8288.    175.   1
   2   3  -6   8474.    174.   1
  -2   3   6   8437.    192.   1
  -2  -3   6   8556.    180.   1
  -2   3   6   8347.    175.   1
  -2   3   6   8380.    186.   1
  -2  -3   6   8235.    210.   1
  -2   3   6   8183.    194.   1
  -2  -3   6   8239.    205.   1
  -2  -3   6   8315.    167.   1
  -2  -3   6   8054.    202.   1
  -2  -3   6   7913.    166.   1
  -2   3   6   8391.    188.   1
  -2  -3   6   8362.    191.   1
   2   3  -5   4124.     78.   1
   2   3  -5   4103.     94.   1
   2  -3  -5   4108.     79.   1
   2   3  -5   3975.     90.   1
   2  -3  -5   3989.     77.   1
   2   3  -5   4039.     80.   1
   2  -3  -5   4063.     70.   1
   2   3  -5   4026.     65.   1
   2  -3  -5   4164.     78.   1
  -2  -3   5   4161.     75.   1
  -2   3   5   4055.     66.   1
  -2   3   5   4146.     77.   1
  -2   3   5   3973.     94.   1
  -2  -3   5   3985.     77.   1
  -2   3   5   3894.     79.   1
  -2  -3   5   3805.     84.   1
  -2  -3   5   3814.     62.   1
  -2   3   5   3848.     59.   1
  -2  -3   5   4093.     71.   1
  -2  -3   5   3978.     78.   1
  -2   3   5   4007.     95.   1
  -2  -3   5   4025.     96.   1
   2  -3  -4   1219.     20.   1
   2  -3  -4   1107.     28.   1
   2  -3  -4   1288.     50.   1
   2   3  -4   1175.     40.   1
   2  -3  -4   1131.     27.   1
   2  -3  -4   1195.     41.   1
  -2   3   4   1083.     17.   1
  -2  -3   4   1227.     27.   1
  -2   3   4   1204.     18.   1
  -2   3   4   1036.     40.   1
  -2   3   4   1076.     43.   1
  -2  -3   4   1185.     29.   1
  -2   3   4   1152.     27.   1
  -2  -3   4   1147.     23.   1
  -2  -3   4   1129.     20.   1
  -2   3   4   1139.     20.   1
  -2  -3   4   1199.     22.   1
  -2  -3   4   1055.     24.   1
  -2   3   4   1095.     39.   1
  -2  -3   4   1155.     38.   1
   2   3  -3  23887.    642.   1
   2  -3  -3  22196.    528.   1
   2   3  -3  24275.    650.   1
   2  -3  -3  23129.    631.   1
   2  -3  -3  24563.    664.   1
   2   3  -3  24388.    696.   1
   2  -3  -3  23397.    600.   1
   2  -3  -3  22707.    520.   1
   2  -3  -3  23196.    588.   1
   2   3  -3  21806.    530.   1
   2  -3  -3  23457.    649.   1
  -2   3   3  21361.    466.   1
  -2  -3   3  21884.    551.   1
  -2   3   3  24198.    585.   1
  -2  -3   3  23928.    547.   1
  -2   3   3  22862.    594.   1
  -2   3   3  22709.    612.   1
  -2  -3   3  23995.    687.   1
  -2   3   3  22816.    561.   1
  -2  -3   3  24800.    666.   1
  -2  -3   3  22483.    521.   1
  -2  -3   3  23579.    622.   1
  -2  -3   3  22130.    563.   1
  -2  -3   3  25056.    696.   1
   2   3  -2  22129.    546.   1
   2   3  -2  23125.    565.   1
   2  -3  -2  21858.    537.   1
   2  -3  -2  21839.    577.   1
   2   3  -2  22125.    596.   1
   2  -3  -2  20392.    471.   1
   2   3  -2  21594.    533.   1
   2  -3  -2  23216.    489.   1
   2  -3  -2  20500.    481.   1
   2   3  -2  21583.    549.   1
   2  -3  -2  22920.    569.   1
  -2  -3   2  20846.    507.   1
  -2  -3   2  21827.    530.   1
  -2   3   2  21599.    495.   1
  -2   3   2  21824.    557.   1
  -2   3   2  21609.    538.   1
  -2  -3   2  22442.    625.   1
  -2   3   2  21753.    462.   1
  -2  -3   2  19875.    460.   1
  -2  -3   2  20851.    527.   1
  -2  -3   2  19766.    440.   1
  -2  -3   2  23496.    521.   1
  -2   3   2  21557.    505.   1
  -2   3   2  22910.    564.   1
   2  -3  -1  61716.   2299.   1
   2  -3  -1  65810.   2484.   1
   2   3  -1  56489.   2458.   1
   2   3  -1  60143.   2528.   1
   2  -3  -1  52608.   2302.   1
   2  -3  -1  57640.   2584.   1
   2  -3  -1  58378.   2508.   1
   2   3  -1  58304.   2781.   1
   2   3  -1  58758.   2553.   1
   2  -3  -1  60228.   2467.   1
   2   3  -1  59828.   2483.   1
   2  -3  -1  60274.   2450.   1
   2  -3  -1  51040.   2256.   1
   2   3  -1  55986.   2475.   1
   2  -3  -1  59807.   2563.   1
  -2  -3   1  56941.   2445.   1
  -2  -3   1  56201.   2556.   1
  -2   3   1  68773.   2945.   1
  -2   3   1  61669.   2713.   1
  -2   3   1  51678.   2259.   1
  -2  -3   1  60030.   2888.   1
  -2  -3   1  59840.   2336.   1
  -2  -3   1  58155.   2363.   1
  -2  -3   1  52823.   2208.   1
  -2  -3   1  61440.   2570.   1
  -2   3   1  57616.   2498.   1
  -2   3   1  61492.   2611.   1
   2  -3   0  33915.    963.   1
   2   3   0  33516.   1043.   1
   2  -3   0  34018.    980.   1
   2   3   0  34183.   1090.   1
   2  -3   0  30710.   1018.   1
   2  -3   0  32173.   1060.   1
   2  -3   0  34968.   1005.   1
   2  -3   0  32265.   1006.   1
   2   3   0  32362.    955.   1
   2  -3   0  32210.    982.   1
   2  -3   0  33880.   1056.   1
   2   3   0  33349.    991.   1
   2  -3   0  31140.   1004.   1
   2  -3   0  34041.   1070.   1
   2   3   0  34103.    909.   1
  -2  -3   0  32270.   1001.   1
  -2  -3   0  31688.   1040.   1
  -2   3   0  33957.   1088.   1
  -2   3   0  33233.   1108.   1
  -2   3   0  33621.    967.   1
  -2  -3   0  32673.   1084.   1
  -2  -3   0  32615.    985.   1
  -2  -3   0  33239.   1010.   1
  -2  -3   0  31572.    976.   1
  -2   3   0  31709.   1024.   1
  -2  -3   0  34253.    968.   1
  -2   3   0  33176.    993.   1
   2   3   1    308.     25.   1
   2  -3   1    397.     23.   1
   2   3   1    290.     14.   1
   2   3   1    330.     18.   1
   2  -3   1    321.     17.   1
   2   3   1    298.     14.   1
   2  -3   1    380.     21.   1
  -2  -3  -1    297.     15.   1
  -2   3  -1    306.     24.   1
  -2   3  -1    302.     15.   1
  -2  -3  -1    356.     12.   1
  -2   3  -1    296.     16.   1
  -2  -3  -1    348.     14.   1
  -2   3  -1    310.     19.   1
  -2   3  -1    316.     21.   1
  -2  -3  -1    295.     15.   1
  -2   3  -1    316.     13.   1
   2  -3   2  40494.   1424.   1
   2   3   2  38941.   1466.   1
   2   3   2  41733.   1597.   1
   2  -3   2  39309.   1563.   1
   2  -3   2  40575.   1634.   1
   2   3   2  40280.   1364.   1
   2   3   2  39292.   1438.   1
   2  -3   2  37911.   1441.   1
   2   3   2  40794.   1513.   1
   2  -3   2  39893.   1542.   1
   2   3   2  35251.   1256.   1
  -2  -3  -2  39846.   1433.   1
  -2  -3  -2  39999.   1556.   1
  -2   3  -2  40634.   1533.   1
  -2  -3  -2  34528.   1232.   1
  -2   3  -2  38495.   1487.   1
  -2  -3  -2  41912.   1471.   1
  -2  -3  -2  39483.   1447.   1
  -2   3  -2  39051.   1499.   1
  -2  -3  -2  40468.   1533.   1
  -2   3  -2  39681.   1484.   1
  -2  -3  -2  38458.   1463.   1
  -2   3  -2  40584.   1562.   1
  -2   3  -2  38790.   1447.   1
  -2  -3  -2  39493.   1305.   1
  -2   3  -2  40276.   1487.   1
   2  -3   3  16602.    411.   1
   2   3   3  15557.    385.   1
   2   3   3  17314.    470.   1
   2  -3   3  16317.    447.   1
   2  -3   3  15806.    408.   1
   2   3   3  16455.    431.   1
   2  -3   3  15499.    387.   1
   2   3   3  17010.    455.   1
   2  -3   3  16338.    423.   1
   2   3   3  14758.    339.   1
  -2  -3  -3  16887.    438.   1
  -2  -3  -3  17007.    423.   1
  -2   3  -3  17010.    450.   1
  -2  -3  -3  14900.    340.   1
  -2   3  -3  15790.    430.   1
  -2  -3  -3  17139.    409.   1
  -2  -3  -3  16905.    408.   1
  -2   3  -3  16782.    413.   1
  -2  -3  -3  16587.    439.   1
  -2   3  -3  16858.    417.   1
  -2  -3  -3  16600.    433.   1
  -2   3  -3  16293.    419.   1
  -2   3  -3  15229.    362.   1
  -2  -3  -3  15548.    347.   1
  -2   3  -3  15913.    380.   1
   2  -3   4   9559.    238.   1
   2   3   4   8765.    230.   1
   2   3   4   9601.    247.   1
   2  -3   4   9091.    234.   1
   2   3   4   9276.    232.   1
   2  -3   4   9001.    230.   1
   2   3   4   9245.    242.   1
   2  -3   4   9239.    212.   1
  -2  -3  -4   9471.    236.   1
  -2   3  -4   9833.    214.   1
  -2  -3  -4   8497.    173.   1
  -2   3  -4   8905.    203.   1
  -2  -3  -4   9723.    215.   1
  -2  -3  -4   9432.    204.   1
  -2   3  -4   9674.    208.   1
  -2  -3  -4   9362.    239.   1
  -2   3  -4   9367.    207.   1
  -2  -3  -4   9275.    200.   1
  -2   3  -4   9180.    211.   1
  -2  -3  -4   9899.    213.   1
  -2   3  -4   9124.    189.   1
  -2   3  -4   9549.    216.   1
   2   3   5   4764.    159.   1
   2  -3   5   4802.    111.   1
  -2  -3  -5   4852.    107.   1
  -2   3  -5   5077.    108.   1
  -2  -3  -5   4305.     91.   1
  -2   3  -5   4645.    107.   1
  -2  -3  -5   4976.    136.   1
  -2   3  -5   4823.    135.   1
  -2  -3  -5   4847.    108.   1
  -2   3  -5   4824.    112.   1
  -2  -3  -5   4710.    106.   1
  -2   3  -5   4541.    136.   1
   2   3   6    994.     98.   1
   2  -3   6   1114.     46.   1
   2  -3   6   1008.     45.   1
  -2  -3  -6   1010.     40.   1
  -2   3  -6   1024.     40.   1
  -2   3  -6   1038.     43.   1
  -2  -3  -6   1059.     41.   1
  -2   3  -6    994.     62.   1
  -2  -3  -6   1041.     43.   1
  -2  -3  -6   1066.     63.   1
  -2   3  -6    976.     43.   1
   2   3   7   2793.    131.   1
   2  -3   7   2622.    104.   1
   2  -3   7   2499.     74.   1
  -2  -3  -7   2574.     70.   1
  -2   3  -7   2500.    100.   1
  -2  -3  -7   2612.     71.   1
  -2   3  -7   2658.    100.   1
  -2  -3  -7   2638.     75.   1
  -2  -3  -7   2555.     72.   1
  -2   3  -7   2675.     75.   1
   2   3   8    369.     49.   1
   2  -3   8    317.     33.   1
   2  -3   8    321.     28.   1
   2  -3   8    344.     47.   1
  -2   3  -8    346.     28.   1
  -2  -3  -8    361.     43.   1
  -2  -3  -8    328.     30.   1
  -2  -3  -8    310.     46.   1
  -2   3  -8    417.     45.   1
   2   3   9     21.     19.   1
   2  -3   9     18.     19.   1
   2  -3   9     21.     27.   1
   2   3   9     46.     27.   1
   2  -3   9     24.     29.   1
  -2   3  -9      6.     16.   1
  -2  -3  -9     34.     17.   1
  -2  -3  -9    107.     29.   1
  -2   3  -9      7.     18.   1
   2  -4 -10    877.     35.   1
   2   4 -10    880.     52.   1
   2  -4 -10    779.     32.   1
   2   4 -10    765.     33.   1
  -2  -4  10    874.     57.   1
  -2  -4  10    727.     45.   1
  -2   4  10    738.     34.   1
   2  -4  -9   5453.    171.   1
   2   4  -9   5156.    125.   1
   2  -4  -9   4649.    114.   1
   2  -4  -9   5109.    150.   1
   2   4  -9   4888.    153.   1
  -2  -4   9   5079.    126.   1
  -2   4   9   4421.    143.   1
  -2  -4   9   4807.    116.   1
  -2   4   9   4584.    118.   1
   2  -4  -8   2270.     92.   1
   2   4  -8   2178.     91.   1
   2  -4  -8   1968.     54.   1
   2  -4  -8   2058.     81.   1
   2   4  -8   2031.     82.   1
  -2  -4   8   2165.     91.   1
  -2   4   8   1852.     56.   1
  -2  -4   8   1837.     76.   1
  -2   4   8   1966.     63.   1
   2  -4  -7   4952.    144.   1
   2   4  -7   5204.    147.   1
   2  -4  -7   4809.    104.   1
   2  -4  -7   5071.    137.   1
   2   4  -7   4861.    114.   1
  -2  -4   7   4814.    113.   1
  -2   4   7   4979.    116.   1
  -2  -4   7   4698.    113.   1
  -2  -4   7   4554.    104.   1
  -2  -4   7   4605.    103.   1
  -2   4   7   4926.    118.   1
   2   4  -6   3023.     84.   1
   2  -4  -6   2897.     56.   1
   2  -4  -6   2923.     60.   1
   2   4  -6   2899.     69.   1
   2   4  -6   2860.     64.   1
  -2  -4   6   2747.     85.   1
  -2   4   6   2853.     81.   1
  -2  -4   6   2837.     63.   1
  -2  -4   6   2785.     57.   1
  -2   4   6   2675.     56.   1
  -2  -4   6   2807.     78.   1
  -2  -4   6   2641.     55.   1
  -2  -4   6   2665.     77.   1
  -2  -4   6   2648.     54.   1
  -2   4   6   2683.     85.   1
   2   4  -5  16914.    453.   1
   2   4  -5  18432.    473.   1
   2  -4  -5  16036.    411.   1
   2   4  -5  16045.    450.   1
   2  -4  -5  15870.    388.   1
   2  -4  -5  16610.    413.   1
   2   4  -5  16701.    401.   1
   2   4  -5  16651.    438.   1
   2  -4  -5  17131.    471.   1
  -2   4   5  15501.    354.   1
  -2  -4   5  16117.    384.   1
  -2   4   5  16356.    406.   1
  -2   4   5  17317.    470.   1
  -2   4   5  16854.    430.   1
  -2  -4   5  15958.    454.   1
  -2  -4   5  16191.    393.   1
  -2   4   5  16275.    420.   1
  -2  -4   5  16606.    434.   1
  -2  -4   5  15681.    360.   1
  -2  -4   5  16573.    429.   1
  -2  -4   5  15839.    410.   1
  -2   4   5  16348.    453.   1
   2   4  -4  22283.    571.   1
   2  -4  -4  21945.    544.   1
   2   4  -4  22833.    661.   1
   2  -4  -4  21748.    622.   1
   2  -4  -4  22452.    632.   1
   2   4  -4  22541.    680.   1
   2  -4  -4  22108.    577.   1
   2  -4  -4  20687.    510.   1
   2  -4  -4  22091.    611.   1
   2   4  -4  21769.    549.   1
   2   4  -4  22587.    640.   1
   2  -4  -4  22391.    616.   1
  -2   4   4  20845.    471.   1
  -2  -4   4  20922.    571.   1
  -2   4   4  21352.    531.   1
  -2   4   4  20973.    569.   1
  -2   4   4  21948.    640.   1
  -2  -4   4  21950.    674.   1
  -2  -4   4  21781.    557.   1
  -2   4   4  21552.    552.   1
  -2  -4   4  21462.    630.   1
  -2  -4   4  20776.    504.   1
  -2   4   4  20682.    501.   1
  -2  -4   4  22279.    611.   1
  -2  -4   4  20923.    576.   1
  -2   4   4  22285.    649.   1
   2   4  -3   4677.     79.   1
   2   4  -3   4703.     80.   1
   2  -4  -3   4634.     77.   1
   2   4  -3   4857.     85.   1
   2  -4  -3   4668.     73.   1
   2  -4  -3   4661.     71.   1
   2   4  -3   4648.     62.   1
   2   4  -3   4663.     76.   1
   2  -4  -3   4814.     78.   1
  -2  -4   3   4644.     78.   1
  -2   4   3   4444.     51.   1
  -2  -4   3   4779.     60.   1
  -2   4   3   4508.     75.   1
  -2   4   3   4901.     80.   1
  -2  -4   3   4854.     86.   1
  -2  -4   3   4730.     69.   1
  -2   4   3   4665.     72.   1
  -2  -4   3   4444.     80.   1
  -2  -4   3   4520.     77.   1
  -2  -4   3   4492.     82.   1
  -2  -4   3   4487.     66.   1
  -2   4   3   4824.     91.   1
   2   4  -2  16514.    354.   1
   2   4  -2  15694.    317.   1
   2  -4  -2  16068.    346.   1
   2  -4  -2  15421.    331.   1
   2   4  -2  16044.    375.   1
   2  -4  -2  15438.    312.   1
   2   4  -2  15593.    327.   1
   2  -4  -2  14976.    283.   1
   2   4  -2  15958.    345.   1
   2  -4  -2  15472.    328.   1
  -2  -4   2  15141.    325.   1
  -2  -4   2  15045.    314.   1
  -2  -4   2  16089.    293.   1
  -2   4   2  15580.    333.   1
  -2   4   2  15583.    330.   1
  -2  -4   2  15734.    368.   1
  -2   4   2  16464.    310.   1
  -2  -4   2  14768.    292.   1
  -2  -4   2  14073.    318.   1
  -2   4   2  14692.    249.   1
  -2  -4   2  15090.    302.   1
  -2  -4   2  15394.    309.   1
  -2   4   2  15464.    335.   1
  -2   4   2  16251.    362.   1
   2   4  -1   7392.    139.   1
   2  -4  -1   7237.    137.   1
   2   4  -1   6766.    112.   1
   2  -4  -1   6756.    102.   1
   2   4  -1   7183.    109.   1
   2  -4  -1   6819.     99.   1
   2  -4  -1   6855.    121.   1
   2   4  -1   6862.    108.   1
   2  -4  -1   6958.    120.   1
  -2  -4   1   7160.    135.   1
  -2   4   1   7196.    113.   1
  -2   4   1   7124.    131.   1
  -2   4   1   6903.    103.   1
  -2  -4   1   7336.    102.   1
  -2   4   1   6870.    108.   1
  -2   4   1   6925.    119.   1
   2  -4   0   7196.     95.   1
   2   4   0   7686.    130.   1
   2   4   0   7590.    124.   1
   2  -4   0   7121.    120.   1
   2  -4   0   7335.    129.   1
   2  -4   0   7500.    116.   1
   2  -4   0   7095.    110.   1
   2   4   0   7608.    127.   1
   2  -4   0   7430.    113.   1
   2   4   0   7411.    132.   1
   2  -4   0   7116.    119.   1
   2  -4   0   7153.    113.   1
   2   4   0   7186.    101.   1
  -2  -4   0   7067.    119.   1
  -2  -4   0   7398.    139.   1
  -2   4   0   7461.    125.   1
  -2   4   0   7254.    125.   1
  -2   4   0   7249.    105.   1
  -2  -4   0   7302.    120.   1
  -2  -4   0   7412.    117.   1
  -2  -4   0   7295.    112.   1
  -2   4   0   7431.    136.   1
  -2  -4   0   7397.    107.   1
  -2   4   0   7091.    110.   1
   2  -4   1     79.      8.   1
   2   4   1     76.     22.   1
   2   4   1     73.     15.   1
   2  -4   1    107.     22.   1
   2  -4   1    154.     23.   1
   2   4   1     56.     15.   1
   2   4   1    118.     17.   1
   2  -4   1     54.     10.   1
   2  -4   1     74.     16.   1
   2   4   1     66.     13.   1
   2  -4   1     70.     20.   1
   2   4   1     76.      5.   1
  -2  -4  -1     95.     21.   1
  -2   4  -1    123.     23.   1
  -2   4  -1     31.     21.   1
  -2   4  -1     68.      6.   1
  -2  -4  -1    104.     17.   1
  -2  -4  -1     57.     13.   1
  -2  -4  -1    122.     14.   1
  -2  -4  -1     59.      9.   1
  -2  -4  -1    101.      8.   1
  -2   4  -1     74.     14.   1
  -2   4  -1     78.     14.   1
   2  -4   2  11017.    221.   1
   2   4   2  10951.    228.   1
   2   4   2  11337.    240.   1
   2  -4   2  10884.    256.   1
   2  -4   2  11230.    243.   1
   2   4   2  10242.    201.   1
   2   4   2  10797.    215.   1
   2  -4   2  10027.    206.   1
   2   4   2  11230.    255.   1
   2  -4   2  11174.    237.   1
  -2  -4  -2  10853.    245.   1
  -2  -4  -2  10605.    244.   1
  -2   4  -2  11471.    239.   1
  -2  -4  -2  10107.    184.   1
  -2   4  -2  10508.    227.   1
  -2  -4  -2  11016.    192.   1
  -2  -4  -2  10738.    214.   1
  -2   4  -2  10749.    217.   1
  -2  -4  -2  10954.    244.   1
  -2  -4  -2  10598.    210.   1
  -2   4  -2  11173.    258.   1
  -2  -4  -2  11046.    231.   1
  -2  -4  -2  10448.    187.   1
  -2   4  -2  10986.    229.   1
   2  -4   3   5593.     97.   1
   2   4   3   5193.    100.   1
   2   4   3   5333.    104.   1
   2  -4   3   4935.    117.   1
   2  -4   3   5209.    103.   1
   2   4   3   4995.     75.   1
   2   4   3   5162.     96.   1
   2  -4   3   4880.     93.   1
   2   4   3   5197.    101.   1
   2  -4   3   5115.    100.   1
  -2  -4  -3   5241.    100.   1
  -2  -4  -3   5308.    102.   1
  -2   4  -3   5565.    104.   1
  -2   4  -3   5179.    101.   1
  -2  -4  -3   5226.     90.   1
  -2  -4  -3   5289.     96.   1
  -2   4  -3   5090.    112.   1
  -2  -4  -3   5297.    100.   1
  -2  -4  -3   5011.    108.   1
  -2   4  -3   5312.    124.   1
  -2  -4  -3   5166.     93.   1
  -2   4  -3   4791.     96.   1
  -2  -4  -3   5005.     85.   1
  -2   4  -3   5019.    100.   1
   2  -4   4    308.     24.   1
   2  -4   4    324.     34.   1
  -2  -4  -4    307.     27.   1
  -2  -4  -4    392.     36.   1
  -2   4  -4    364.     24.   1
  -2   4  -4    325.     25.   1
  -2  -4  -4    385.     24.   1
  -2   4  -4    406.     34.   1
  -2  -4  -4    355.     25.   1
  -2  -4  -4    307.     22.   1
  -2   4  -4    315.     37.   1
  -2  -4  -4    311.     34.   1
  -2   4  -4    337.     19.   1
  -2   4  -4    337.     28.   1
   2   4   5      8.     30.   1
   2  -4   5     53.     24.   1
   2  -4   5     31.     24.   1
  -2  -4  -5     58.     24.   1
  -2   4  -5     14.     22.   1
  -2   4  -5     29.     24.   1
  -2  -4  -5     60.     22.   1
  -2   4  -5     69.     22.   1
  -2  -4  -5     95.     38.   1
  -2  -4  -5     60.     35.   1
  -2   4  -5    -31.     39.   1
  -2   4  -5     64.     18.   1
   2   4   6   1851.     83.   1
   2  -4   6   1975.     59.   1
   2  -4   6   1713.     61.   1
  -2  -4  -6   1910.     57.   1
  -2   4  -6   1982.     78.   1
  -2   4  -6   1930.     86.   1
  -2  -4  -6   2055.     81.   1
  -2   4  -6   1899.     81.   1
  -2  -4  -6   1976.     85.   1
  -2  -4  -6   1897.     59.   1
  -2   4  -6   1992.     62.   1
   2   4   7    762.     52.   1
   2  -4   7    681.     40.   1
   2  -4   7    601.     39.   1
  -2  -4  -7    733.     57.   1
  -2   4  -7    719.     39.   1
  -2  -4  -7    621.     56.   1
  -2  -4  -7    743.     57.   1
  -2  -4  -7    699.     56.   1
  -2   4  -7    740.     38.   1
   2   4   8    607.     52.   1
   2  -4   8    508.     33.   1
   2  -4   8    567.     46.   1
   2  -4   8    570.     50.   1
  -2   4  -8    540.     48.   1
  -2  -4  -8    597.     30.   1
  -2  -4  -8    547.     47.   1
  -2  -4  -8    586.     32.   1
  -2   4  -8    573.     32.   1
   2   4   9   1957.     44.   1
   2  -4   9   1991.     43.   1
   2  -4   9   1921.     58.   1
   2   4   9   1770.     41.   1
   2  -4   9   1931.     60.   1
  -2   4  -9   2060.     57.   1
  -2  -4  -9   1964.     59.   1
  -2  -4  -9   1960.     59.   1
  -2   4  -9   1948.     43.   1
   2  -5 -10    282.     24.   1
   2   5 -10    269.     38.   1
   2  -5 -10    260.     33.   1
   2   5 -10    324.     24.   1
  -2  -5  10    341.     29.   1
  -2  -5  10    244.     33.   1
  -2   5  10    243.     25.   1
   2  -5  -9    311.     46.   1
   2   5  -9    264.     30.   1
   2  -5  -9    279.     28.   1
   2   5  -9    264.     46.   1
  -2  -5   9    268.     34.   1
  -2   5   9    352.     42.   1
  -2  -5   9    280.     45.   1
  -2   5   9    214.     45.   1
   2  -5  -8    133.     47.   1
   2   5  -8    151.     46.   1
   2  -5  -8    180.     25.   1
   2  -5  -8    174.     27.   1
   2   5  -8    209.     43.   1
  -2  -5   8    175.     33.   1
  -2   5   8    144.     42.   1
  -2  -5   8    158.     40.   1
  -2  -5   8    219.     43.   1
  -2   5   8    213.     46.   1
   2  -5  -7    136.     41.   1
   2   5  -7    120.     41.   1
   2  -5  -7     87.     22.   1
   2  -5  -7    107.     37.   1
   2   5  -7    149.     25.   1
  -2  -5   7    181.     45.   1
  -2   5   7     41.     39.   1
  -2  -5   7    106.     24.   1
  -2  -5   7    122.     22.   1
  -2  -5   7     82.     24.   1
  -2   5   7    134.     41.   1
   2   5  -6   3334.     72.   1
   2  -5  -6   3061.     83.   1
   2  -5  -6   3194.     91.   1
   2   5  -6   3236.     95.   1
  -2  -5   6   3058.     74.   1
  -2   5   6   3342.     75.   1
  -2   5   6   3179.     95.   1
  -2  -5   6   3085.     91.   1
  -2  -5   6   2935.     65.   1
  -2  -5   6   3164.     83.   1
  -2   5   6   3111.     74.   1
   2   5  -5   5330.    105.   1
   2   5  -5   5302.    118.   1
   2  -5  -5   5070.    102.   1
   2  -5  -5   5115.    103.   1
   2   5  -5   5234.    104.   1
   2  -5  -5   5419.     96.   1
   2  -5  -5   5213.     98.   1
   2   5  -5   5063.     86.   1
   2   5  -5   5280.    123.   1
   2  -5  -5   5311.    105.   1
  -2  -5   5   5207.    129.   1
  -2   5   5   5374.    109.   1
  -2   5   5   5311.    106.   1
  -2  -5   5   5106.    105.   1
  -2  -5   5   4981.    110.   1
  -2   5   5   4995.     93.   1
  -2  -5   5   5119.    119.   1
  -2  -5   5   5160.     92.   1
  -2  -5   5   4791.     97.   1
  -2  -5   5   4959.    104.   1
  -2   5   5   5085.    103.   1
   2   5  -4    376.     21.   1
   2  -5  -4    351.     13.   1
   2   5  -4    355.     22.   1
   2  -5  -4    379.     29.   1
   2  -5  -4    378.     33.   1
   2   5  -4    314.     28.   1
   2  -5  -4    409.     21.   1
   2  -5  -4    310.     10.   1
   2  -5  -4    402.     25.   1
   2   5  -4    312.     17.   1
   2   5  -4    278.     26.   1
   2  -5  -4    355.     30.   1
  -2  -5   4    355.     21.   1
  -2   5   4    303.     29.   1
  -2   5   4    322.     29.   1
  -2  -5   4    365.     19.   1
  -2  -5   4    321.     15.   1
  -2   5   4    341.     14.   1
  -2  -5   4    318.     16.   1
  -2  -5   4    340.     16.   1
  -2   5   4    292.     15.   1
  -2  -5   4    343.     16.   1
  -2  -5   4    289.     17.   1
  -2   5   4    326.     19.   1
   2   5  -3   1131.     29.   1
   2  -5  -3   1082.     21.   1
   2   5  -3   1136.     20.   1
   2  -5  -3   1136.     28.   1
   2   5  -3   1105.     41.   1
   2  -5  -3   1229.     27.   1
   2  -5  -3   1109.     20.   1
   2   5  -3   1084.     16.   1
   2   5  -3   1186.     25.   1
  -2  -5   3   1070.     41.   1
  -2  -5   3   1087.     15.   1
  -2  -5   3   1075.     21.   1
  -2   5   3   1110.     27.   1
  -2   5   3   1238.     28.   1
  -2  -5   3   1174.     42.   1
  -2  -5   3   1016.     22.   1
  -2   5   3   1055.     19.   1
  -2  -5   3   1108.     31.   1
  -2   5   3   1024.     19.   1
  -2  -5   3   1080.     32.   1
  -2  -5   3   1046.     23.   1
  -2   5   3   1241.     39.   1
   2  -5  -2    200.     20.   1
   2   5  -2    160.      8.   1
   2  -5  -2    118.     15.   1
   2   5  -2    118.     16.   1
   2  -5  -2    173.     14.   1
   2   5  -2    147.     13.   1
   2  -5  -2    134.     10.   1
   2   5  -2    134.      9.   1
   2   5  -2    136.     11.   1
  -2  -5   2    198.     15.   1
  -2  -5   2    169.     14.   1
  -2  -5   2    211.     16.   1
  -2   5   2    124.     14.   1
  -2   5   2    173.     14.   1
  -2  -5   2    176.     16.   1
  -2   5   2    180.     14.   1
  -2  -5   2    167.     11.   1
  -2   5   2    171.     10.   1
  -2  -5   2    133.     12.   1
  -2  -5   2    179.      9.   1
  -2   5   2    161.     13.   1
  -2   5   2    205.     14.   1
   2   5  -1  12279.    234.   1
   2   5  -1  12208.    210.   1
   2  -5  -1  11759.    235.   1
   2  -5  -1  11763.    234.   1
   2   5  -1  11182.    211.   1
   2  -5  -1  11430.    213.   1
   2   5  -1  12102.    243.   1
   2  -5  -1  11631.    211.   1
   2  -5  -1  11429.    237.   1
   2  -5  -1  11578.    236.   1
   2   5  -1  11198.    217.   1
  -2  -5   1  11413.    245.   1
  -2  -5   1  10950.    220.   1
  -2   5   1  11383.    236.   1
  -2   5   1  11675.    247.   1
  -2   5   1  11529.    205.   1
  -2  -5   1  10996.    231.   1
  -2  -5   1  11195.    197.   1
  -2  -5   1  10841.    214.   1
  -2  -5   1  11253.    198.   1
  -2   5   1  11631.    236.   1
  -2   5   1  11478.    219.   1
   2  -5   0   2298.     24.   1
   2   5   0   2404.     39.   1
   2  -5   0   2261.     54.   1
   2  -5   0   2396.     42.   1
   2  -5   0   2209.     40.   1
   2   5   0   2437.     46.   1
   2  -5   0   2347.     33.   1
   2   5   0   2515.     52.   1
   2  -5   0   2215.     50.   1
   2  -5   0   2268.     44.   1
  -2  -5   0   2359.     40.   1
  -2  -5   0   2210.     49.   1
  -2   5   0   2314.     55.   1
  -2   5   0   2326.     52.   1
  -2   5   0   2348.     29.   1
  -2  -5   0   2278.     43.   1
  -2  -5   0   2321.     49.   1
  -2  -5   0   2236.     28.   1
  -2   5   0   2382.     52.   1
  -2  -5   0   2408.     36.   1
  -2  -5   0   2306.     30.   1
  -2   5   0   2287.     34.   1
   2  -5   1   8859.    138.   1
   2   5   1   8471.    179.   1
   2   5   1   8593.    184.   1
   2  -5   1   7656.    171.   1
   2  -5   1   8053.    162.   1
   2   5   1   8144.    146.   1
   2   5   1   8233.    146.   1
   2   5   1   8413.    173.   1
   2  -5   1   8321.    177.   1
   2   5   1   8393.    134.   1
  -2  -5  -1   7827.    147.   1
  -2  -5  -1   8213.    155.   1
  -2   5  -1   8100.    155.   1
  -2   5  -1   8148.    181.   1
  -2   5  -1   8124.    117.   1
  -2   5  -1   8409.    139.   1
  -2  -5  -1   8305.    162.   1
  -2  -5  -1   8194.    168.   1
  -2  -5  -1   7901.    146.   1
  -2   5  -1   8270.    157.   1
  -2  -5  -1   8429.    138.   1
  -2  -5  -1   8398.    141.   1
  -2   5  -1   7789.    154.   1
  -2   5  -1   8273.    149.   1
   2  -5   2   3548.     64.   1
   2   5   2   3419.     64.   1
   2   5   2   3480.     68.   1
   2  -5   2   3457.     81.   1
   2  -5   2   3354.     67.   1
   2   5   2   3272.     64.   1
   2  -5   2   3316.     57.   1
   2   5   2   3303.     57.   1
   2  -5   2   3605.     62.   1
   2   5   2   3456.     63.   1
   2  -5   2   3391.     64.   1
   2   5   2   3220.     53.   1
  -2  -5  -2   3420.     62.   1
  -2  -5  -2   3330.     78.   1
  -2   5  -2   3635.     85.   1
  -2   5  -2   3428.     65.   1
  -2  -5  -2   3466.     59.   1
  -2  -5  -2   3534.     64.   1
  -2  -5  -2   3174.     53.   1
  -2   5  -2   3695.     81.   1
  -2  -5  -2   3481.     68.   1
  -2  -5  -2   3345.     53.   1
  -2   5  -2   3466.     67.   1
   2  -5   3   6129.    132.   1
   2   5   3   6094.    126.   1
   2   5   3   6304.    155.   1
   2  -5   3   6105.    146.   1
   2  -5   3   6380.    158.   1
   2   5   3   5975.    103.   1
   2   5   3   6306.    144.   1
   2  -5   3   6408.    126.   1
   2   5   3   6466.    129.   1
   2  -5   3   6171.    151.   1
  -2  -5  -3   6233.    147.   1
  -2  -5  -3   6333.    125.   1
  -2   5  -3   6578.    128.   1
  -2   5  -3   6241.    129.   1
  -2  -5  -3   6415.    142.   1
  -2   5  -3   6515.    124.   1
  -2  -5  -3   6318.    124.   1
  -2  -5  -3   5724.    110.   1
  -2   5  -3   6523.    131.   1
  -2  -5  -3   6161.    116.   1
  -2   5  -3   5854.    124.   1
  -2  -5  -3   5901.     98.   1
  -2   5  -3   6499.    134.   1
   2  -5   4   5001.    102.   1
   2  -5   4   4932.    107.   1
  -2  -5  -4   4753.    105.   1
  -2  -5  -4   4998.    106.   1
  -2   5  -4   5076.    129.   1
  -2   5  -4   4887.    134.   1
  -2  -5  -4   4879.    125.   1
  -2   5  -4   5126.    105.   1
  -2  -5  -4   5041.    106.   1
  -2  -5  -4   4718.    119.   1
  -2   5  -4   5140.    138.   1
  -2   5  -4   4782.     95.   1
  -2   5  -4   4769.    114.   1
   2   5   5   2345.     71.   1
   2  -5   5   2230.     60.   1
   2  -5   5   2255.     89.   1
  -2  -5  -5   2362.     86.   1
  -2   5  -5   2253.     81.   1
  -2   5  -5   2204.     88.   1
  -2  -5  -5   2302.     60.   1
  -2   5  -5   2369.     61.   1
  -2  -5  -5   2280.     62.   1
  -2  -5  -5   2235.     60.   1
  -2   5  -5   2282.     89.   1
  -2   5  -5   2067.     52.   1
   2   5   6    330.     49.   1
   2  -5   6    329.     35.   1
   2  -5   6    364.     33.   1
  -2  -5  -6    377.     47.   1
  -2   5  -6    359.     46.   1
  -2   5  -6    333.     35.   1
  -2  -5  -6    335.     31.   1
  -2  -5  -6    416.     33.   1
  -2  -5  -6    413.     49.   1
  -2   5  -6    352.     34.   1
   2   5   7    120.     38.   1
   2  -5   7    141.     31.   1
   2  -5   7    139.     41.   1
   2  -5   7    131.     30.   1
  -2  -5  -7    118.     28.   1
  -2   5  -7    131.     29.   1
  -2  -5  -7    195.     27.   1
  -2  -5  -7    116.     28.   1
  -2  -5  -7    134.     27.   1
  -2   5  -7    132.     29.   1
   2   5   8   1654.     72.   1
   2  -5   8   1732.     51.   1
   2  -5   8   1615.     66.   1
   2  -5   8   1650.     72.   1
  -2   5  -8   1807.     51.   1
  -2  -5  -8   1781.     47.   1
  -2  -5  -8   1683.     48.   1
  -2  -5  -8   1761.     49.   1
  -2   5  -8   1771.     49.   1
   2  -6 -10    454.     26.   1
   2   6 -10    386.     39.   1
   2  -6 -10    326.     22.   1
   2   6 -10    427.     24.   1
  -2  -6  10    375.     28.   1
  -2  -6  10    349.     32.   1
  -2   6  10    306.     38.   1
   2  -6  -9   1353.     68.   1
   2   6  -9   1469.     47.   1
   2  -6  -9   1415.     64.   1
   2   6  -9   1309.     66.   1
  -2  -6   9   1402.     78.   1
  -2   6   9   1233.     46.   1
  -2  -6   9   1133.     61.   1
  -2   6   9   1311.     45.   1
   2  -6  -8    230.     30.   1
   2   6  -8    296.     30.   1
   2  -6  -8    170.     41.   1
   2  -6  -8    238.     30.   1
   2   6  -8    289.     47.   1
  -2  -6   8    257.     55.   1
  -2   6   8    201.     28.   1
  -2  -6   8    177.     43.   1
  -2  -6   8    274.     45.   1
  -2   6   8    261.     31.   1
   2  -6  -7   6013.    138.   1
   2   6  -7   6222.    145.   1
   2  -6  -7   5138.    155.   1
   2  -6  -7   5811.    136.   1
   2   6  -7   5822.    137.   1
  -2  -6   7   5901.    145.   1
  -2   6   7   6008.    146.   1
  -2  -6   7   5593.    167.   1
  -2  -6   7   5543.    129.   1
  -2  -6   7   5462.    132.   1
  -2   6   7   5786.    141.   1
   2   6  -6   3765.    105.   1
   2  -6  -6   3716.     98.   1
   2  -6  -6   3591.     78.   1
   2   6  -6   3645.    106.   1
  -2  -6   6   3563.     87.   1
  -2   6   6   3459.     82.   1
  -2   6   6   3656.     84.   1
  -2  -6   6   3460.     80.   1
  -2  -6   6   3419.     76.   1
  -2  -6   6   3482.     98.   1
  -2   6   6   3484.    108.   1
   2   6  -5   3488.     67.   1
   2  -6  -5   3261.     69.   1
   2   6  -5   3173.     67.   1
   2  -6  -5   3373.     78.   1
   2  -6  -5   3315.     84.   1
   2   6  -5   3322.     88.   1
  -2  -6   5   3328.     94.   1
  -2   6   5   3302.     74.   1
  -2   6   5   3174.     90.   1
  -2  -6   5   3318.     91.   1
  -2   6   5   3106.     62.   1
  -2  -6   5   3252.     85.   1
  -2  -6   5   3504.     66.   1
  -2  -6   5   3296.     87.   1
  -2   6   5   3389.     92.   1
   2   6  -4  43190.   1608.   1
   2  -6  -4  42577.   1652.   1
   2   6  -4  45441.   1915.   1
   2  -6  -4  42496.   1726.   1
   2  -6  -4  42816.   1744.   1
   2   6  -4  43317.   1841.   1
   2  -6  -4  41510.   1655.   1
   2  -6  -4  42596.   1705.   1
   2   6  -4  41224.   1509.   1
   2   6  -4  43740.   1820.   1
   2  -6  -4  43430.   1810.   1
  -2  -6   4  42271.   1638.   1
  -2   6   4  42221.   1743.   1
  -2   6   4  42334.   1717.   1
  -2  -6   4  44090.   1931.   1
  -2  -6   4  42434.   1682.   1
  -2   6   4  41033.   1652.   1
  -2  -6   4  42967.   1802.   1
  -2  -6   4  43491.   1591.   1
  -2  -6   4  42669.   1790.   1
  -2  -6   4  38883.   1652.   1
  -2   6   4  43855.   1793.   1
   2   6  -3   1837.     54.   1
   2  -6  -3   1815.     42.   1
   2   6  -3   1757.     34.   1
   2  -6  -3   1778.     37.   1
   2  -6  -3   1689.     41.   1
   2   6  -3   1697.     37.   1
   2  -6  -3   1671.     37.   1
   2  -6  -3   1793.     31.   1
   2   6  -3   1644.     28.   1
   2   6  -3   1691.     45.   1
   2  -6  -3   1695.     36.   1
  -2  -6   3   1682.     53.   1
  -2  -6   3   1755.     26.   1
  -2   6   3   1688.     35.   1
  -2   6   3   1783.     50.   1
  -2  -6   3   1793.     39.   1
  -2   6   3   1692.     28.   1
  -2  -6   3   1628.     31.   1
  -2  -6   3   1711.     31.   1
  -2   6   3   1632.     29.   1
  -2  -6   3   1694.     32.   1
  -2  -6   3   1673.     45.   1
  -2  -6   3   1628.     26.   1
  -2   6   3   1785.     37.   1
   2   6  -2   8817.    179.   1
   2  -6  -2   8441.    167.   1
   2   6  -2   7670.    118.   1
   2  -6  -2   8527.    162.   1
   2  -6  -2   8209.    157.   1
   2   6  -2   8245.    188.   1
   2  -6  -2   7885.    135.   1
   2   6  -2   8323.    170.   1
   2  -6  -2   8132.    140.   1
   2  -6  -2   7824.    142.   1
   2   6  -2   8177.    164.   1
   2  -6  -2   8238.    156.   1
  -2  -6   2   8246.    175.   1
  -2  -6   2   7715.    127.   1
  -2  -6   2   8199.    141.   1
  -2   6   2   8100.    149.   1
  -2   6   2   8251.    171.   1
  -2  -6   2   8366.    167.   1
  -2   6   2   7804.    125.   1
  -2  -6   2   7782.    148.   1
  -2  -6   2   8135.    146.   1
  -2   6   2   7468.    120.   1
  -2  -6   2   7988.    135.   1
  -2  -6   2   8109.    142.   1
  -2   6   2   7815.    162.   1
  -2   6   2   8020.    171.   1
   2   6  -1  20052.    475.   1
   2  -6  -1  19332.    483.   1
   2  -6  -1  18749.    458.   1
   2   6  -1  19648.    487.   1
   2  -6  -1  18511.    430.   1
   2   6  -1  19710.    488.   1
   2  -6  -1  18714.    437.   1
   2  -6  -1  17784.    458.   1
   2  -6  -1  18781.    481.   1
   2   6  -1  17916.    441.   1
  -2  -6   1  18540.    455.   1
  -2  -6   1  16690.    393.   1
  -2   6   1  19243.    449.   1
  -2   6   1  19046.    465.   1
  -2   6   1  17689.    410.   1
  -2  -6   1  18813.    496.   1
  -2  -6   1  17705.    426.   1
  -2  -6   1  17264.    428.   1
  -2  -6   1  18024.    430.   1
  -2   6   1  18486.    443.   1
  -2   6   1  18158.    445.   1
   2   6   0     41.     15.   1
   2  -6   0     83.     16.   1
   2   6   0    104.     20.   1
   2  -6   0     63.     18.   1
   2   6   0    142.     24.   1
   2  -6   0    129.     18.   1
  -2  -6   0     51.     16.   1
  -2   6   0     68.     18.   1
  -2   6   0    127.     15.   1
  -2   6   0    116.     17.   1
  -2   6   0     63.     10.   1
  -2  -6   0    167.     23.   1
  -2  -6   0     59.      9.   1
  -2   6   0    130.     23.   1
  -2  -6   0     80.      9.   1
   2  -6   1  26614.    693.   1
   2   6   1  25170.    734.   1
   2   6   1  25108.    718.   1
   2  -6   1  23100.    680.   1
   2  -6   1  24446.    801.   1
   2   6   1  24602.    718.   1
   2  -6   1  25544.    745.   1
   2   6   1  25306.    722.   1
   2  -6   1  25712.    737.   1
   2   6   1  25586.    767.   1
   2  -6   1  24246.    723.   1
   2   6   1  24243.    649.   1
  -2  -6  -1  23166.    730.   1
  -2  -6  -1  24386.    736.   1
  -2   6  -1  25342.    762.   1
  -2   6  -1  24940.    765.   1
  -2   6  -1  23823.    594.   1
  -2   6  -1  24941.    711.   1
  -2  -6  -1  24194.    663.   1
  -2  -6  -1  24675.    689.   1
  -2   6  -1  25092.    779.   1
  -2  -6  -1  24806.    674.   1
  -2  -6  -1  24472.    692.   1
  -2   6  -1  23680.    693.   1
  -2   6  -1  25264.    747.   1
   2  -6   2    292.     20.   1
   2   6   2    245.     19.   1
   2  -6   2    233.     20.   1
   2  -6   2    246.     21.   1
   2   6   2    317.     24.   1
   2  -6   2    248.     16.   1
   2   6   2    294.     28.   1
   2  -6   2    250.     17.   1
   2   6   2    265.     30.   1
   2  -6   2    268.     20.   1
   2   6   2    222.     17.   1
  -2  -6  -2    265.     18.   1
  -2  -6  -2    246.     20.   1
  -2   6  -2    264.     20.   1
  -2   6  -2    223.     31.   1
  -2  -6  -2    260.     27.   1
  -2  -6  -2    306.     19.   1
  -2  -6  -2    248.     23.   1
  -2   6  -2    256.     19.   1
  -2  -6  -2    262.     16.   1
  -2  -6  -2    235.     12.   1
  -2   6  -2    343.     24.   1
  -2   6  -2    278.     16.   1
   2  -6   3   3929.     72.   1
   2   6   3   3833.    101.   1
   2   6   3   3872.    104.   1
   2  -6   3   3570.     77.   1
   2  -6   3   3679.    105.   1
   2   6   3   3662.     80.   1
   2  -6   3   3775.     91.   1
   2   6   3   3913.     97.   1
   2  -6   3   3804.     76.   1
   2   6   3   3914.    104.   1
   2  -6   3   3678.     79.   1
  -2  -6  -3   3816.     98.   1
  -2  -6  -3   3783.    101.   1
  -2   6  -3   3799.     96.   1
  -2   6  -3   3747.     80.   1
  -2  -6  -3   3780.     75.   1
  -2  -6  -3   3751.    100.   1
  -2  -6  -3   3749.     72.   1
  -2   6  -3   3998.     81.   1
  -2  -6  -3   3988.     73.   1
  -2   6  -3   3612.     85.   1
  -2   6  -3   3858.     73.   1
   2  -6   4   4261.    111.   1
   2  -6   4   4307.     95.   1
   2  -6   4   4511.    100.   1
  -2  -6  -4   4249.     96.   1
  -2  -6  -4   4604.     99.   1
  -2   6  -4   4355.     93.   1
  -2   6  -4   4384.    133.   1
  -2  -6  -4   4414.     96.   1
  -2  -6  -4   4524.    126.   1
  -2  -6  -4   4382.     91.   1
  -2   6  -4   4548.    102.   1
  -2   6  -4   4111.     86.   1
   2   6   5    563.     42.   1
   2  -6   5    499.     32.   1
   2  -6   5    456.     30.   1
   2  -6   5    577.     51.   1
  -2  -6  -5    519.     32.   1
  -2   6  -5    480.     47.   1
  -2   6  -5    485.     53.   1
  -2  -6  -5    527.     33.   1
  -2  -6  -5    516.     51.   1
  -2  -6  -5    384.     47.   1
  -2   6  -5    470.     35.   1
  -2   6  -5    419.     27.   1
   2   6   6   3592.    122.   1
   2  -6   6   3829.     98.   1
   2  -6   6   3523.    116.   1
   2  -6   6   3560.     95.   1
  -2  -6  -6   3501.     90.   1
  -2   6  -6   3626.     90.   1
  -2   6  -6   3501.     95.   1
  -2  -6  -6   3778.    124.   1
  -2  -6  -6   3723.    125.   1
  -2  -6  -6   3481.     89.   1
  -2   6  -6   3744.     98.   1
   2   6   7   1743.     69.   1
   2  -6   7   1751.     57.   1
   2  -6   7   1632.     73.   1
   2  -6   7   1525.     56.   1
  -2  -6  -7   1724.     75.   1
  -2   6  -7   1684.     82.   1
  -2  -6  -7   1705.     74.   1
  -2  -6  -7   1742.     76.   1
  -2  -6  -7   1737.     76.   1
  -2   6  -7   1795.     54.   1
   2   6   8    456.     44.   1
   2  -6   8    474.     30.   1
   2  -6   8    446.     43.   1
   2  -6   8    524.     45.   1
  -2   6  -8    509.     31.   1
  -2  -6  -8    548.     42.   1
  -2  -6  -8    473.     28.   1
  -2  -6  -8    491.     42.   1
  -2   6  -8    467.     28.   1
   2  -7 -10    480.     35.   1
   2   7 -10    442.     23.   1
   2  -7 -10    396.     21.   1
   2   7 -10    443.     24.   1
  -2  -7  10    483.     41.   1
  -2   7  10    359.     35.   1
   2  -7  -9    760.     55.   1
   2   7  -9    690.     33.   1
   2  -7  -9    623.     33.   1
   2   7  -9    668.     50.   1
  -2  -7   9    652.     39.   1
  -2   7   9    612.     32.   1
  -2  -7   9    548.     30.   1
  -2  -7   9    538.     45.   1
  -2   7   9    603.     33.   1
   2  -7  -8   3667.    119.   1
   2   7  -8   3466.     86.   1
   2  -7  -8   2967.    103.   1
   2  -7  -8   3497.     87.   1
   2   7  -8   3238.    116.   1
  -2  -7   8   3373.    130.   1
  -2   7   8   3175.    113.   1
  -2  -7   8   3083.     80.   1
  -2  -7   8   3255.    113.   1
  -2   7   8   3147.     88.   1
   2  -7  -7    302.     30.   1
   2   7  -7    365.     29.   1
   2  -7  -7    258.     27.   1
   2  -7  -7    329.     30.   1
   2   7  -7    400.     31.   1
  -2  -7   7    359.     36.   1
  -2   7   7    380.     46.   1
  -2  -7   7    294.     28.   1
  -2  -7   7    338.     29.   1
  -2  -7   7    334.     45.   1
  -2   7   7    356.     32.   1
   2   7  -6    809.     34.   1
   2  -7  -6    750.     32.   1
   2  -7  -6    832.     49.   1
   2   7  -6    773.     35.   1
  -2  -7   6    775.     41.   1
  -2   7   6    794.     36.   1
  -2   7   6    893.     54.   1
  -2  -7   6    791.     34.   1
  -2  -7   6    806.     34.   1
  -2  -7   6    788.     52.   1
  -2   7   6    813.     36.   1
   2   7  -5    366.     32.   1
   2  -7  -5    368.     31.   1
   2  -7  -5    303.     36.   1
  -2  -7   5    289.     29.   1
  -2   7   5    297.     39.   1
  -2   7   5    356.     25.   1
  -2  -7   5    360.     25.   1
  -2  -7   5    349.     34.   1
  -2   7   5    357.     31.   1
  -2  -7   5    327.     24.   1
  -2   7   5    319.     26.   1
   2   7  -4    182.     22.   1
   2  -7  -4    180.     17.   1
   2   7  -4    167.     22.   1
   2  -7  -4    161.     20.   1
   2  -7  -4    162.     22.   1
   2   7  -4    240.     29.   1
   2  -7  -4    224.     15.   1
   2  -7  -4    159.     19.   1
   2   7  -4    198.     28.   1
   2  -7  -4    176.     20.   1
  -2  -7   4    212.     23.   1
  -2   7   4    142.     30.   1
  -2   7   4    140.     32.   1
  -2  -7   4    147.     20.   1
  -2   7   4    116.     23.   1
  -2  -7   4    171.     28.   1
  -2  -7   4    149.     27.   1
  -2  -7   4    179.     29.   1
  -2  -7   4    188.     27.   1
  -2  -7   4    118.     19.   1
  -2   7   4    237.     20.   1
   2   7  -3  13111.    300.   1
   2  -7  -3  12974.    268.   1
   2  -7  -3  12571.    308.   1
   2  -7  -3  13205.    322.   1
   2   7  -3  11835.    308.   1
   2  -7  -3  11839.    270.   1
   2  -7  -3  11924.    255.   1
   2   7  -3  11390.    206.   1
   2   7  -3  12207.    270.   1
   2  -7  -3  12413.    277.   1
  -2  -7   3  12245.    273.   1
  -2  -7   3  11000.    230.   1
  -2  -7   3  12527.    267.   1
  -2   7   3  12321.    269.   1
  -2   7   3  12021.    267.   1
  -2  -7   3  12476.    322.   1
  -2   7   3  12242.    269.   1
  -2  -7   3  11925.    252.   1
  -2  -7   3  11651.    261.   1
  -2   7   3  12164.    244.   1
  -2  -7   3  12164.    249.   1
  -2  -7   3  11846.    286.   1
  -2  -7   3  11812.    264.   1
  -2   7   3  12238.    304.   1
   2   7  -2    842.     25.   1
   2  -7  -2    767.     24.   1
   2  -7  -2    837.     36.   1
   2   7  -2    747.     36.   1
   2  -7  -2    748.     18.   1
   2   7  -2    801.     24.   1
   2  -7  -2    751.     23.   1
   2   7  -2    723.     14.   1
   2  -7  -2    826.     24.   1
   2   7  -2    752.     29.   1
  -2  -7   2    779.     24.   1
  -2  -7   2    740.     27.   1
  -2  -7   2    852.     28.   1
  -2   7   2    770.     23.   1
  -2   7   2    749.     22.   1
  -2  -7   2    788.     38.   1
  -2   7   2    766.     25.   1
  -2  -7   2    776.     20.   1
  -2  -7   2    777.     21.   1
  -2   7   2    780.     16.   1
  -2  -7   2    787.     33.   1
  -2  -7   2    753.     21.   1
  -2   7   2    757.     34.   1
  -2   7   2    820.     34.   1
   2   7  -1   1355.     43.   1
   2  -7  -1   1322.     32.   1
   2  -7  -1   1296.     45.   1
   2  -7  -1   1358.     30.   1
   2   7  -1   1356.     28.   1
   2  -7  -1   1312.     34.   1
   2   7  -1   1407.     32.   1
   2  -7  -1   1303.     31.   1
   2  -7  -1   1329.     31.   1
   2   7  -1   1223.     21.   1
   2  -7  -1   1377.     30.   1
   2   7  -1   1367.     34.   1
  -2  -7   1   1305.     43.   1
  -2  -7   1   1228.     35.   1
  -2  -7   1   1448.     40.   1
  -2   7   1   1402.     30.   1
  -2   7   1   1192.     27.   1
  -2  -7   1   1246.     38.   1
  -2  -7   1   1256.     29.   1
  -2  -7   1   1381.     23.   1
  -2   7   1   1323.     30.   1
  -2   7   1   1242.     29.   1
   2   7   0   9591.    185.   1
   2   7   0   9790.    202.   1
   2  -7   0   8330.    168.   1
   2  -7   0   9725.    196.   1
   2   7   0   9443.    188.   1
   2   7   0   9793.    204.   1
   2  -7   0   9229.    191.   1
   2   7   0   9363.    204.   1
   2  -7   0   9052.    170.   1
   2  -7   0   8782.    201.   1
   2  -7   0   9024.    176.   1
   2   7   0   9040.    159.   1
  -2  -7   0   9123.    201.   1
  -2  -7   0   8780.    167.   1
  -2   7   0   9260.    180.   1
  -2   7   0   9398.    188.   1
  -2   7   0   9682.    178.   1
  -2  -7   0   8723.    163.   1
  -2  -7   0   8661.    167.   1
  -2  -7   0   8550.    157.   1
  -2  -7   0   8756.    156.   1
  -2   7   0   9421.    208.   1
  -2  -7   0   8534.    174.   1
  -2   7   0   9259.    196.   1
   2   7   1   3589.     66.   1
   2   7   1   3199.     85.   1
   2  -7   1   3387.     85.   1
   2  -7   1   3485.     85.   1
   2   7   1   3509.     76.   1
   2  -7   1   3481.     60.   1
   2   7   1   3513.     62.   1
   2  -7   1   3436.     74.   1
   2   7   1   3709.     67.   1
   2  -7   1   3421.     64.   1
   2   7   1   3381.     50.   1
  -2  -7  -1   3314.     61.   1
  -2  -7  -1   3337.     62.   1
  -2   7  -1   3674.     70.   1
  -2   7  -1   3510.     66.   1
  -2   7  -1   3217.     46.   1
  -2   7  -1   3345.     52.   1
  -2  -7  -1   3335.     58.   1
  -2  -7  -1   3340.     80.   1
  -2  -7  -1   3218.     51.   1
  -2   7  -1   3470.     82.   1
  -2  -7  -1   3534.     68.   1
  -2   7  -1   3362.     58.   1
  -2   7  -1   3414.     61.   1
   2  -7   2   3963.     77.   1
   2   7   2   3745.     94.   1
   2  -7   2   3763.    100.   1
   2  -7   2   3892.     81.   1
   2   7   2   3818.     87.   1
   2  -7   2   4058.     92.   1
   2   7   2   3885.     76.   1
   2  -7   2   3999.     75.   1
   2   7   2   4276.    105.   1
   2  -7   2   3854.     99.   1
  -2  -7  -2   3732.     72.   1
  -2  -7  -2   3753.     95.   1
  -2   7  -2   3980.     79.   1
  -2   7  -2   4027.    102.   1
  -2  -7  -2   3897.     72.   1
  -2  -7  -2   3814.     75.   1
  -2  -7  -2   3864.     67.   1
  -2   7  -2   3776.     76.   1
  -2  -7  -2   3892.     85.   1
  -2  -7  -2   3749.     73.   1
  -2   7  -2   3884.     88.   1
  -2   7  -2   3859.     72.   1
   2  -7   3  16106.    400.   1
   2   7   3  15187.    413.   1
   2  -7   3  15066.    425.   1
   2  -7   3  15885.    450.   1
  -2  -7  -3  15160.    431.   1
  -2  -7  -3  14948.    381.   1
  -2   7  -3  15431.    391.   1
  -2   7  -3  15704.    466.   1
  -2  -7  -3  15535.    422.   1
  -2  -7  -3  15118.    392.   1
  -2  -7  -3  15494.    382.   1
  -2   7  -3  15744.    414.   1
  -2  -7  -3  15121.    410.   1
  -2   7  -3  14947.    417.   1
  -2   7  -3  15413.    432.   1
   2  -7   4    441.     28.   1
   2  -7   4    329.     26.   1
   2  -7   4    343.     44.   1
  -2  -7  -4    379.     29.   1
  -2  -7  -4    418.     30.   1
  -2   7  -4    399.     29.   1
  -2   7  -4    408.     30.   1
  -2  -7  -4    321.     43.   1
  -2  -7  -4    412.     31.   1
  -2  -7  -4    401.     41.   1
  -2   7  -4    380.     29.   1
  -2   7  -4    393.     24.   1
   2   7   5   8711.    237.   1
   2  -7   5   9142.    266.   1
   2  -7   5   8301.    243.   1
   2  -7   5   8730.    262.   1
  -2  -7  -5   8696.    250.   1
  -2   7  -5   9442.    221.   1
  -2   7  -5   8260.    216.   1
  -2  -7  -5   8609.    253.   1
  -2  -7  -5   8488.    213.   1
  -2  -7  -5   8363.    198.   1
  -2   7  -5   8586.    215.   1
  -2   7  -5   8020.    201.   1
   2   7   6    516.     50.   1
   2  -7   6    473.     34.   1
   2  -7   6    463.     33.   1
   2  -7   6    428.     36.   1
  -2  -7  -6    446.     51.   1
  -2   7  -6    501.     56.   1
  -2  -7  -6    414.     33.   1
  -2  -7  -6    457.     35.   1
  -2  -7  -6    502.     52.   1
  -2   7  -6    456.     34.   1
  -2   7  -6    410.     46.   1
   2   7   7     61.     46.   1
   2  -7   7    -16.     39.   1
   2  -7   7     35.     36.   1
   2  -7   7     19.     25.   1
  -2  -7  -7     34.     24.   1
  -2   7  -7    150.     41.   1
  -2  -7  -7     43.     24.   1
  -2  -7  -7     60.     39.   1
  -2  -7  -7     24.     38.   1
  -2   7  -7     30.     25.   1
   2   7   8   2223.     54.   1
   2  -7   8   2435.     56.   1
   2  -7   8   2244.     53.   1
   2  -7   8   2277.     77.   1
  -2   7  -8   2416.     78.   1
  -2  -7  -8   2376.     74.   1
  -2  -7  -8   2267.     52.   1
  -2  -7  -8   2351.     73.   1
  -2   7  -8   2394.     55.   1
   2   8 -10      9.     16.   1
  -2  -8  10     23.     28.   1
  -2   8  10     30.     24.   1
   2  -8  -9    669.     33.   1
   2   8  -9    581.     44.   1
   2  -8  -9    642.     32.   1
   2   8  -9    565.     48.   1
  -2  -8   9    622.     35.   1
  -2   8   9    530.     46.   1
  -2  -8   9    531.     28.   1
  -2  -8   9    504.     42.   1
  -2   8   9    591.     30.   1
   2  -8  -8    324.     45.   1
   2   8  -8    217.     45.   1
   2  -8  -8    201.     25.   1
   2  -8  -8    257.     45.   1
   2   8  -8    218.     29.   1
  -2  -8   8    230.     34.   1
  -2   8   8    220.     28.   1
  -2  -8   8    196.     27.   1
  -2  -8   8    212.     30.   1
  -2   8   8    247.     46.   1
   2  -8  -7     23.     26.   1
   2   8  -7     41.     38.   1
   2  -8  -7     20.     22.   1
   2  -8  -7     14.     39.   1
   2   8  -7     55.     26.   1
  -2  -8   7     18.     30.   1
  -2   8   7     82.     25.   1
  -2  -8   7      6.     23.   1
  -2  -8   7    -14.     37.   1
  -2  -8   7     79.     39.   1
  -2   8   7     63.     40.   1
   2   8  -6    473.     44.   1
   2  -8  -6    452.     44.   1
   2  -8  -6    497.     47.   1
   2   8  -6    490.     33.   1
  -2  -8   6    507.     37.   1
  -2   8   6    509.     33.   1
  -2   8   6    528.     51.   1
  -2  -8   6    488.     46.   1
  -2  -8   6    462.     46.   1
  -2  -8   6    583.     49.   1
  -2   8   6    527.     50.   1
   2  -8  -5    706.     28.   1
   2  -8  -5    807.     43.   1
   2  -8  -5    760.     32.   1
   2   8  -5    768.     32.   1
  -2  -8   5    889.     37.   1
  -2   8   5    752.     36.   1
  -2   8   5    758.     34.   1
  -2  -8   5    767.     34.   1
  -2  -8   5    752.     31.   1
  -2  -8   5    794.     33.   1
  -2   8   5    744.     50.   1
   2  -8  -4    414.     22.   1
   2  -8  -4    476.     21.   1
   2  -8  -4    404.     24.   1
   2   8  -4    383.     23.   1
  -2  -8   4    387.     27.   1
  -2   8   4    345.     36.   1
  -2   8   4    418.     39.   1
  -2  -8   4    389.     25.   1
  -2   8   4    460.     21.   1
  -2  -8   4    441.     36.   1
  -2  -8   4    377.     34.   1
  -2  -8   4    378.     36.   1
  -2   8   4    489.     39.   1
   2   8  -3   1099.     32.   1
   2  -8  -3   1079.     29.   1
   2  -8  -3   1085.     43.   1
   2  -8  -3   1054.     33.   1
   2   8  -3    968.     31.   1
   2  -8  -3   1009.     25.   1
   2   8  -3   1013.     28.   1
   2  -8  -3   1072.     32.   1
  -2  -8   3   1032.     32.   1
  -2  -8   3    891.     32.   1
  -2  -8   3   1049.     34.   1
  -2   8   3   1060.     30.   1
  -2   8   3   1068.     31.   1
  -2  -8   3    948.     32.   1
  -2   8   3   1000.     35.   1
  -2  -8   3   1024.     27.   1
  -2  -8   3    979.     28.   1
  -2   8   3    970.     29.   1
  -2  -8   3   1057.     42.   1
  -2  -8   3   1038.     43.   1
  -2  -8   3    960.     23.   1
  -2   8   3   1073.     45.   1
   2   8  -2   1724.     52.   1
   2  -8  -2   1760.     38.   1
   2  -8  -2   1774.     39.   1
   2  -8  -2   1769.     39.   1
   2   8  -2   1814.     41.   1
   2   8  -2   1607.     40.   1
   2  -8  -2   1706.     33.   1
   2   8  -2   1811.     39.   1
   2  -8  -2   1632.     38.   1
   2   8  -2   1574.     34.   1
   2  -8  -2   1725.     38.   1
   2   8  -2   1712.     34.   1
  -2  -8   2   1740.     39.   1
  -2  -8   2   1559.     42.   1
  -2  -8   2   1676.     32.   1
  -2   8   2   1691.     51.   1
  -2   8   2   1726.     36.   1
  -2  -8   2   1635.     33.   1
  -2  -8   2   1758.     35.   1
  -2  -8   2   1586.     37.   1
  -2  -8   2   1606.     37.   1
  -2   8   2   1730.     38.   1
  -2   8   2   1700.     38.   1
   2   8  -1    331.     30.   1
   2  -8  -1    391.     22.   1
   2  -8  -1    426.     31.   1
   2   8  -1    388.     23.   1
   2   8  -1    388.     33.   1
   2  -8  -1    363.     16.   1
   2  -8  -1    360.     25.   1
   2   8  -1    365.     21.   1
   2  -8  -1    365.     16.   1
   2   8  -1    326.     13.   1
   2  -8  -1    367.     19.   1
   2   8  -1    344.     23.   1
  -2  -8   1    338.     20.   1
  -2  -8   1    405.     32.   1
  -2   8   1    386.     18.   1
  -2   8   1    369.     18.   1
  -2   8   1    381.     27.   1
  -2  -8   1    359.     18.   1
  -2  -8   1    392.     20.   1
  -2  -8   1    369.     21.   1
  -2   8   1    434.     31.   1
  -2   8   1    352.     19.   1
   2   8   0   2865.     54.   1
   2  -8   0   2624.     76.   1
   2  -8   0   3076.     60.   1
   2   8   0   2888.     56.   1
   2   8   0   2969.     53.   1
   2  -8   0   2946.     64.   1
   2   8   0   2952.     76.   1
   2  -8   0   2870.     51.   1
   2  -8   0   2722.     73.   1
   2  -8   0   2812.     66.   1
   2   8   0   2743.     56.   1
  -2  -8   0   2887.     55.   1
  -2  -8   0   2787.     68.   1
  -2  -8   0   2922.     57.   1
  -2   8   0   3070.     61.   1
  -2   8   0   2833.     71.   1
  -2   8   0   2638.     45.   1
  -2   8   0   2813.     49.   1
  -2  -8   0   2756.     66.   1
  -2  -8   0   2685.     69.   1
  -2  -8   0   2949.     54.   1
  -2  -8   0   2799.     57.   1
  -2   8   0   2792.     72.   1
  -2  -8   0   2589.     56.   1
  -2   8   0   2833.     53.   1
   2   8   1   1047.     31.   1
   2   8   1   1020.     33.   1
   2  -8   1    986.     45.   1
   2  -8   1    980.     31.   1
   2   8   1    954.     28.   1
   2   8   1   1005.     42.   1
   2  -8   1    974.     38.   1
   2   8   1    969.     31.   1
   2  -8   1    978.     27.   1
   2  -8   1    884.     29.   1
   2   8   1    912.     22.   1
  -2  -8  -1    942.     41.   1
  -2  -8  -1    928.     31.   1
  -2   8  -1   1061.     33.   1
  -2   8  -1    957.     43.   1
  -2   8  -1    872.     20.   1
  -2   8  -1    986.     31.   1
  -2  -8  -1    899.     40.   1
  -2  -8  -1   1024.     43.   1
  -2  -8  -1    873.     32.   1
  -2   8  -1    989.     43.   1
  -2  -8  -1    956.     22.   1
  -2   8  -1    915.     37.   1
  -2   8  -1    992.     28.   1
   2   8   2    923.     33.   1
   2   8   2    857.     42.   1
   2  -8   2    900.     28.   1
   2  -8   2    922.     44.   1
   2   8   2    783.     32.   1
  -2  -8  -2    896.     29.   1
  -2  -8  -2    843.     33.   1
  -2   8  -2    855.     52.   1
  -2   8  -2    933.     49.   1
  -2  -8  -2    827.     29.   1
  -2  -8  -2    854.     46.   1
  -2  -8  -2    916.     38.   1
  -2   8  -2    878.     32.   1
  -2  -8  -2    904.     27.   1
  -2  -8  -2    856.     32.   1
  -2   8  -2    929.     29.   1
   2   8   3    844.     43.   1
   2  -8   3    715.     31.   1
   2  -8   3    650.     31.   1
  -2  -8  -3    657.     47.   1
  -2  -8  -3    675.     32.   1
  -2   8  -3    775.     53.   1
  -2   8  -3    749.     53.   1
  -2  -8  -3    721.     31.   1
  -2  -8  -3    746.     34.   1
  -2  -8  -3    695.     42.   1
  -2   8  -3    725.     48.   1
  -2   8  -3    684.     42.   1
   2  -8   4     15.     36.   1
   2  -8   4     96.     38.   1
  -2  -8  -4    -22.     24.   1
  -2  -8  -4    104.     38.   1
  -2   8  -4     27.     40.   1
  -2   8  -4     42.     26.   1
  -2  -8  -4     31.     23.   1
  -2  -8  -4    121.     26.   1
  -2  -8  -4     34.     22.   1
  -2   8  -4     17.     24.   1
  -2   8  -4     -3.     20.   1
   2   8   5   1937.     74.   1
   2  -8   5   1893.     59.   1
   2  -8   5   1957.     80.   1
   2  -8   5   1888.     62.   1
  -2  -8  -5   1934.     83.   1
  -2   8  -5   2073.     59.   1
  -2   8  -5   1982.     64.   1
  -2  -8  -5   1966.     60.   1
  -2  -8  -5   1876.     61.   1
  -2  -8  -5   2077.     58.   1
  -2   8  -5   1869.     60.   1
  -2   8  -5   1902.     55.   1
   2   8   6    544.     72.   1
   2  -8   6    469.     52.   1
   2  -8   6    491.     34.   1
   2  -8   6    458.     35.   1
  -2  -8  -6    487.     53.   1
  -2   8  -6    587.     56.   1
  -2  -8  -6    501.     34.   1
  -2  -8  -6    494.     35.   1
  -2  -8  -6    521.     51.   1
  -2   8  -6    496.     52.   1
  -2   8  -6    434.     45.   1
   2   8   7     49.     41.   1
   2  -8   7     37.     24.   1
   2  -8   7     56.     35.   1
   2  -8   7    -29.     24.   1
  -2  -8  -7     25.     23.   1
  -2   8  -7     65.     25.   1
  -2  -8  -7     30.     23.   1
  -2  -8  -7     63.     36.   1
  -2  -8  -7     31.     35.   1
  -2   8  -7      6.     24.   1
   2  -8   8     65.     19.   1
   2  -8   8     60.     32.   1
  -2   8  -8    105.     31.   1
  -2  -8  -8     99.     30.   1
  -2  -8  -8     98.     17.   1
  -2  -8  -8     82.     29.   1
  -2   8  -8     75.     31.   1
   2  -9  -9   1105.     53.   1
   2   9  -9   1127.     35.   1
   2  -9  -9   1059.     37.   1
   2   9  -9   1066.     37.   1
  -2  -9   9   1133.     40.   1
  -2   9   9   1049.     51.   1
  -2  -9   9    974.     33.   1
  -2  -9   9   1019.     48.   1
  -2   9   9   1032.     36.   1
   2  -9  -8   1291.     45.   1
   2   9  -8   1215.     44.   1
   2  -9  -8   1284.     63.   1
   2   9  -8   1251.     44.   1
  -2  -9   8   1242.     49.   1
  -2   9   8   1195.     44.   1
  -2  -9   8   1170.     42.   1
  -2  -9   8   1101.     42.   1
  -2   9   8   1127.     66.   1
   2  -9  -7    464.     49.   1
   2   9  -7    351.     48.   1
   2  -9  -7    354.     29.   1
   2  -9  -7    510.     50.   1
   2   9  -7    468.     51.   1
  -2  -9   7    428.     37.   1
  -2   9   7    439.     32.   1
  -2  -9   7    398.     49.   1
  -2  -9   7    436.     48.   1
  -2   9   7    446.     51.   1
   2  -9  -6    108.     37.   1
   2  -9  -6    124.     25.   1
   2   9  -6     91.     26.   1
  -2  -9   6    140.     46.   1
  -2   9   6    154.     26.   1
  -2   9   6    137.     28.   1
  -2  -9   6    183.     39.   1
  -2  -9   6    135.     42.   1
  -2   9   6    100.     43.   1
   2  -9  -5  10865.    267.   1
   2  -9  -5  10746.    267.   1
   2  -9  -5  10939.    273.   1
   2   9  -5  11095.    314.   1
  -2  -9   5  11034.    277.   1
  -2   9   5  10497.    282.   1
  -2   9   5  10539.    315.   1
  -2  -9   5  11177.    270.   1
  -2  -9   5  11091.    299.   1
  -2   9   5   9598.    305.   1
   2  -9  -4   2898.     64.   1
   2  -9  -4   2963.     83.   1
   2  -9  -4   2974.     70.   1
   2   9  -4   2918.     65.   1
  -2  -9   4   2992.     71.   1
  -2   9   4   2958.     90.   1
  -2   9   4   2821.     71.   1
  -2  -9   4   2987.     87.   1
  -2  -9   4   3032.     67.   1
  -2   9   4   3027.     94.   1
   2  -9  -3   5572.    110.   1
   2  -9  -3   5217.    133.   1
   2   9  -3   5753.    121.   1
   2  -9  -3   5147.    101.   1
   2   9  -3   5424.    109.   1
  -2  -9   3   5199.    110.   1
  -2  -9   3   5211.    112.   1
  -2  -9   3   5500.    102.   1
  -2   9   3   5353.    109.   1
  -2   9   3   5171.    110.   1
  -2   9   3   5260.    117.   1
  -2  -9   3   5316.    103.   1
  -2  -9   3   5399.    130.   1
  -2   9   3   5331.    138.   1
   2   9  -2  12625.    309.   1
   2  -9  -2  12680.    323.   1
   2  -9  -2  12571.    329.   1
   2   9  -2  12894.    317.   1
   2   9  -2  11520.    324.   1
   2  -9  -2  12600.    310.   1
   2  -9  -2  12047.    268.   1
   2   9  -2  13135.    333.   1
   2  -9  -2  12351.    273.   1
   2  -9  -2  12401.    299.   1
   2   9  -2  12430.    285.   1
  -2  -9   2  12551.    308.   1
  -2  -9   2  12120.    250.   1
  -2  -9   2  12620.    275.   1
  -2   9   2  12656.    291.   1
  -2   9   2  11912.    279.   1
  -2   9   2  13365.    318.   1
  -2  -9   2  12285.    300.   1
  -2  -9   2  12343.    279.   1
  -2  -9   2  11311.    278.   1
  -2   9   2  12359.    287.   1
  -2   9   2  12177.    326.   1
   2  -9  -1   5655.    113.   1
   2  -9  -1   5656.    112.   1
   2   9  -1   5356.    112.   1
   2   9  -1   5233.    112.   1
   2  -9  -1   5532.    103.   1
   2  -9  -1   5408.     99.   1
   2   9  -1   5739.    135.   1
   2  -9  -1   5614.    102.   1
   2  -9  -1   5321.    108.   1
   2  -9  -1   5295.    106.   1
   2   9  -1   5598.    101.   1
   2   9  -1   5345.    103.   1
  -2  -9   1   5527.    107.   1
  -2  -9   1   5606.    120.   1
  -2  -9   1   5837.    131.   1
  -2   9   1   5329.    122.   1
  -2   9   1   5415.    103.   1
  -2  -9   1   5464.    123.   1
  -2  -9   1   5749.    109.   1
  -2  -9   1   5445.    128.   1
  -2  -9   1   5475.     98.   1
  -2   9   1   5405.    104.   1
  -2   9   1   5423.    129.   1
   2   9   0  13138.    296.   1
   2  -9   0  12785.    321.   1
   2  -9   0  10890.    295.   1
   2  -9   0  12573.    330.   1
   2   9   0  12378.    294.   1
   2   9   0  12056.    274.   1
   2  -9   0  12323.    304.   1
   2   9   0  12594.    326.   1
   2  -9   0  12570.    278.   1
   2  -9   0  11492.    273.   1
   2  -9   0  12076.    280.   1
   2   9   0  12386.    268.   1
  -2  -9   0  12621.    319.   1
  -2  -9   0  11850.    287.   1
  -2  -9   0  12129.    272.   1
  -2   9   0  12131.    280.   1
  -2   9   0  11362.    275.   1
  -2   9   0  12014.    299.   1
  -2  -9   0  11724.    293.   1
  -2  -9   0  11433.    297.   1
  -2  -9   0  12272.    269.   1
  -2  -9   0  12419.    294.   1
  -2   9   0  12459.    281.   1
  -2  -9   0  11645.    265.   1
  -2   9   0  12179.    310.   1
   2   9   1   2280.     67.   1
   2   9   1   2086.     66.   1
   2  -9   1   2150.     62.   1
   2  -9   1   2165.     47.   1
   2   9   1   1960.     40.   1
  -2  -9  -1   2095.     46.   1
  -2  -9  -1   2050.     50.   1
  -2   9  -1   2165.     67.   1
  -2   9  -1   1961.     38.   1
  -2   9  -1   2053.     40.   1
  -2  -9  -1   2032.     47.   1
  -2  -9  -1   2169.     70.   1
  -2  -9  -1   2069.     55.   1
  -2  -9  -1   2062.     42.   1
  -2   9  -1   2233.     69.   1
  -2  -9  -1   2365.     56.   1
  -2   9  -1   2211.     47.   1
  -2   9  -1   2061.     64.   1
   2   9   2   5089.    108.   1
   2  -9   2   5137.    110.   1
   2  -9   2   5213.    109.   1
  -2  -9  -2   5232.    129.   1
  -2  -9  -2   5118.    112.   1
  -2   9  -2   5389.    116.   1
  -2   9  -2   5350.    116.   1
  -2  -9  -2   4885.    105.   1
  -2  -9  -2   5033.    139.   1
  -2   9  -2   5318.    147.   1
  -2  -9  -2   4823.     92.   1
  -2   9  -2   5143.    107.   1
   2   9   3   8000.    213.   1
   2  -9   3   7497.    176.   1
   2  -9   3   7770.    180.   1
  -2  -9  -3   7733.    179.   1
  -2  -9  -3   7582.    211.   1
  -2   9  -3   8669.    229.   1
  -2   9  -3   8235.    233.   1
  -2  -9  -3   7656.    175.   1
  -2  -9  -3   7638.    220.   1
  -2  -9  -3   7423.    191.   1
  -2   9  -3   8024.    228.   1
  -2   9  -3   7600.    173.   1
   2  -9   4   2110.     86.   1
   2  -9   4   2244.     64.   1
  -2  -9  -4   2346.     62.   1
  -2  -9  -4   2251.     90.   1
  -2   9  -4   2490.     66.   1
  -2   9  -4   2303.     68.   1
  -2  -9  -4   2312.     64.   1
  -2  -9  -4   2240.     68.   1
  -2  -9  -4   2189.     57.   1
  -2   9  -4   2344.     66.   1
  -2   9  -4   2240.     58.   1
   2   9   5   1596.    100.   1
   2  -9   5   1535.     76.   1
   2  -9   5   1660.     55.   1
  -2  -9  -5   1541.     54.   1
  -2   9  -5   1681.     58.   1
  -2  -9  -5   1588.     53.   1
  -2  -9  -5   1588.     56.   1
  -2  -9  -5   1612.     52.   1
  -2   9  -5   1704.     55.   1
  -2   9  -5   1624.     50.   1
   2   9   6    258.     59.   1
   2  -9   6    176.     27.   1
   2  -9   6    149.     44.   1
  -2  -9  -6    159.     28.   1
  -2   9  -6    154.     47.   1
  -2  -9  -6    166.     28.   1
  -2  -9  -6    154.     28.   1
  -2  -9  -6    153.     41.   1
  -2   9  -6    185.     44.   1
  -2   9  -6    137.     37.   1
   2   9   7    965.     56.   1
   2  -9   7   1077.     56.   1
   2  -9   7   1067.     37.   1
   2  -9   7   1184.     42.   1
  -2  -9  -7   1134.     38.   1
  -2   9  -7   1252.     41.   1
  -2  -9  -7   1105.     38.   1
  -2  -9  -7   1173.     56.   1
  -2  -9  -7   1081.     54.   1
  -2   9  -7   1205.     41.   1
   2 -10  -9   3859.     79.   1
   2  10  -9   3974.     79.   1
  -2 -10   9   4054.     84.   1
  -2  10   9   3591.     77.   1
  -2 -10   9   3603.     89.   1
  -2  10   9   3828.     81.   1
   2 -10  -8     31.     22.   1
   2 -10  -8     47.     34.   1
   2  10  -8     53.     23.   1
  -2 -10   8     10.     26.   1
  -2  10   8     23.     23.   1
  -2 -10   8     19.     21.   1
  -2 -10   8     24.     22.   1
  -2  10   8     98.     37.   1
   2 -10  -7   8242.    195.   1
   2 -10  -7   7149.    221.   1
   2 -10  -7   7810.    236.   1
   2  10  -7   8885.    250.   1
  -2 -10   7   8260.    207.   1
  -2  10   7   7800.    203.   1
  -2 -10   7   7816.    233.   1
  -2 -10   7   8532.    240.   1
  -2  10   7   7951.    246.   1
   2  10  -6    488.     35.   1
   2 -10  -6    490.     47.   1
   2 -10  -6    481.     34.   1
   2  10  -6    504.     52.   1
  -2 -10   6    498.     56.   1
  -2  10   6    474.     37.   1
  -2 -10   6    504.     51.   1
  -2 -10   6    448.     34.   1
  -2  10   6    537.     52.   1
   2 -10  -5     53.     23.   1
   2  10  -5     99.     40.   1
   2 -10  -5     46.     22.   1
   2 -10  -5     30.     26.   1
   2  10  -5     68.     39.   1
  -2 -10   5     22.     27.   1
  -2  10   5     53.     25.   1
  -2  10   5     31.     40.   1
  -2 -10   5     92.     24.   1
  -2 -10   5     90.     39.   1
  -2  10   5     66.     40.   1
   2 -10  -4  11740.    336.   1
   2  10  -4  12221.    361.   1
   2 -10  -4  12049.    339.   1
   2 -10  -4  12015.    309.   1
   2  10  -4  11810.    297.   1
  -2 -10   4  11630.    297.   1
  -2  10   4  11230.    290.   1
  -2  10   4  11523.    303.   1
  -2 -10   4  11638.    321.   1
  -2 -10   4  12045.    286.   1
  -2  10   4  11862.    359.   1
   2 -10  -3    777.     49.   1
   2  10  -3    751.     35.   1
   2 -10  -3    745.     27.   1
   2 -10  -3    780.     33.   1
   2  10  -3    799.     45.   1
  -2 -10   3    771.     34.   1
  -2 -10   3    726.     27.   1
  -2 -10   3    738.     40.   1
  -2  10   3    829.     46.   1
  -2  10   3    779.     34.   1
  -2 -10   3    781.     44.   1
  -2 -10   3    810.     33.   1
  -2  10   3    764.     51.   1
   2 -10  -2  11429.    299.   1
   2  10  -2  11248.    273.   1
   2 -10  -2  10366.    245.   1
   2 -10  -2  10664.    267.   1
   2  10  -2  11297.    256.   1
  -2 -10   2  11469.    299.   1
  -2 -10   2  10947.    228.   1
  -2 -10   2  11387.    256.   1
  -2  10   2  11326.    262.   1
  -2  10   2  10447.    249.   1
  -2 -10   2  10971.    247.   1
  -2 -10   2  11132.    292.   1
  -2  10   2  10903.    257.   1
  -2  10   2  11028.    298.   1
   2 -10  -1   1173.     56.   1
   2  10  -1   1118.     38.   1
   2 -10  -1   1192.     45.   1
   2 -10  -1   1033.     44.   1
   2 -10  -1   1112.     44.   1
   2  10  -1   1079.     30.   1
   2  10  -1   1045.     44.   1
  -2 -10   1   1179.     48.   1
  -2 -10   1   1093.     32.   1
  -2  10   1   1158.     34.   1
  -2  10   1   1118.     33.   1
  -2 -10   1   1090.     34.   1
  -2 -10   1   1118.     36.   1
  -2 -10   1   1104.     27.   1
  -2 -10   1   1149.     29.   1
  -2  10   1   1121.     35.   1
  -2  10   1   1094.     35.   1
   2 -10   0   1160.     59.   1
   2  10   0   1181.     54.   1
   2 -10   0    937.     44.   1
   2 -10   0   1065.     30.   1
   2  10   0   1050.     41.   1
   2  10   0    957.     29.   1
  -2 -10   0    988.     32.   1
  -2 -10   0   1019.     33.   1
  -2  10   0   1035.     33.   1
  -2  10   0    961.     43.   1
  -2  10   0    984.     44.   1
  -2 -10   0    975.     33.   1
  -2 -10   0    990.     36.   1
  -2 -10   0    945.     28.   1
  -2 -10   0   1009.     41.   1
  -2  10   0   1056.     35.   1
  -2  10   0    962.     33.   1
   2 -10   1   1571.     69.   1
   2  10   1   1509.     64.   1
   2 -10   1   1396.     57.   1
   2 -10   1   1671.     57.   1
   2  10   1   1271.     47.   1
  -2 -10  -1   1449.     54.   1
  -2 -10  -1   1292.     44.   1
  -2  10  -1   1407.     57.   1
  -2 -10  -1   1362.     41.   1
  -2 -10  -1   1403.     44.   1
  -2 -10  -1   1269.     51.   1
  -2  10  -1   1524.     61.   1
  -2 -10  -1   1209.     47.   1
  -2  10  -1   1390.     40.   1
   2 -10   2   7200.    167.   1
   2  10   2   7083.    196.   1
   2 -10   2   7232.    164.   1
   2 -10   2   7143.    164.   1
  -2 -10  -2   7279.    161.   1
  -2 -10  -2   6835.    160.   1
  -2  10  -2   7107.    164.   1
  -2 -10  -2   6778.    155.   1
  -2 -10  -2   6787.    194.   1
  -2 -10  -2   6388.    166.   1
  -2  10  -2   7131.    202.   1
  -2  10  -2   7140.    157.   1
   2  10   3   6065.    168.   1
   2 -10   3   6239.    180.   1
   2 -10   3   6485.    185.   1
  -2 -10  -3   6587.    149.   1
  -2 -10  -3   5974.    177.   1
  -2  10  -3   6238.    184.   1
  -2 -10  -3   5936.    139.   1
  -2 -10  -3   5983.    180.   1
  -2 -10  -3   5816.    156.   1
  -2  10  -3   6337.    185.   1
  -2  10  -3   6237.    141.   1
   2 -10   4   2528.     73.   1
   2  10   4   2356.     84.   1
   2 -10   4   2431.     69.   1
   2 -10   4   2519.     71.   1
  -2 -10  -4   2345.     70.   1
  -2  10  -4   2536.     72.   1
  -2 -10  -4   2427.     68.   1
  -2 -10  -4   2441.     70.   1
  -2 -10  -4   2297.     63.   1
  -2  10  -4   2616.     73.   1
  -2  10  -4   2437.     63.   1
   2  10   5    315.     40.   1
   2 -10   5    385.     52.   1
   2 -10   5    270.     31.   1
   2 -10   5    307.     33.   1
  -2 -10  -5    337.     31.   1
  -2  10  -5    309.     33.   1
  -2 -10  -5    295.     31.   1
  -2 -10  -5    318.     31.   1
  -2 -10  -5    309.     30.   1
  -2  10  -5    353.     34.   1
  -2  10  -5    301.     27.   1
   2  10   6   1343.     77.   1
   2 -10   6   1438.     47.   1
   2 -10   6   1528.     74.   1
  -2 -10  -6   1458.     50.   1
  -2  10  -6   1603.     51.   1
  -2 -10  -6   1445.     47.   1
  -2 -10  -6   1410.     48.   1
  -2 -10  -6   1415.     69.   1
  -2  10  -6   1520.     71.   1
  -2  10  -6   1439.     63.   1
   2 -10   7   3306.     73.   1
   2 -10   7   3498.    101.   1
  -2 -10  -7   3219.     70.   1
  -2  10  -7   3600.     76.   1
  -2 -10  -7   3440.     72.   1
  -2 -10  -7   3359.     94.   1
  -2 -10  -7   3356.     89.   1
  -2  10  -7   3608.     98.   1
   2 -11  -8     86.     19.   1
   2 -11  -8     91.     22.   1
   2  11  -8     90.     22.   1
  -2 -11   8    130.     37.   1
  -2  11   8    116.     22.   1
  -2 -11   8     91.     32.   1
  -2 -11   8     74.     21.   1
  -2  11   8    129.     22.   1
   2 -11  -7    358.     43.   1
   2 -11  -7    368.     48.   1
   2  11  -7    471.     46.   1
  -2 -11   7    364.     31.   1
  -2  11   7    356.     31.   1
  -2 -11   7    321.     45.   1
  -2 -11   7    399.     47.   1
  -2  11   7    334.     47.   1
   2 -11  -6    577.     34.   1
   2  11  -6    560.     35.   1
   2 -11  -6    557.     50.   1
   2 -11  -6    619.     54.   1
   2  11  -6    541.     52.   1
  -2 -11   6    503.     38.   1
  -2  11   6    554.     57.   1
  -2 -11   6    613.     52.   1
  -2 -11   6    668.     36.   1
  -2  11   6    578.     55.   1
   2 -11  -5   1062.     60.   1
   2  11  -5   1054.     42.   1
   2 -11  -5    981.     39.   1
   2 -11  -5   1027.     42.   1
   2  11  -5   1027.     40.   1
  -2 -11   5   1027.     44.   1
  -2  11   5   1025.     62.   1
  -2  11   5    970.     42.   1
  -2 -11   5    910.     41.   1
  -2 -11   5   1045.     62.   1
  -2  11   5    920.     65.   1
   2 -11  -4     13.     23.   1
   2  11  -4     19.     24.   1
   2 -11  -4     35.     22.   1
   2 -11  -4     11.     24.   1
   2  11  -4     71.     35.   1
  -2 -11   4    -15.     26.   1
  -2  11   4     52.     34.   1
  -2  11   4     66.     39.   1
  -2 -11   4     41.     34.   1
  -2 -11   4     72.     24.   1
  -2  11   4     45.     39.   1
   2 -11  -3     39.     25.   1
   2 -11  -3     41.     32.   1
   2 -11  -3     17.     25.   1
   2  11  -3    136.     34.   1
  -2 -11   3     26.     24.   1
  -2  11   3     32.     21.   1
  -2  11   3     75.     25.   1
  -2 -11   3     92.     35.   1
  -2 -11   3     46.     25.   1
  -2  11   3     69.     25.   1
   2 -11  -2    660.     34.   1
   2  11  -2    680.     34.   1
   2 -11  -2    539.     28.   1
   2  11  -2    623.     29.   1
  -2 -11   2    589.     45.   1
  -2 -11   2    618.     42.   1
  -2  11   2    622.     29.   1
  -2  11   2    631.     30.   1
  -2 -11   2    534.     30.   1
  -2 -11   2    593.     33.   1
  -2  11   2    672.     32.   1
  -2  11   2    609.     32.   1
   2 -11  -1   2534.     86.   1
   2  11  -1   2318.     64.   1
   2 -11  -1   2373.     56.   1
   2 -11  -1   2362.     72.   1
   2  11  -1   2240.     52.   1
  -2 -11   1   2453.     78.   1
  -2 -11   1   2414.     56.   1
  -2  11   1   2301.     56.   1
  -2  11   1   2420.     77.   1
  -2 -11   1   2435.     79.   1
  -2 -11   1   2273.     80.   1
  -2  11   1   2374.     82.   1
  -2  11   1   2348.     81.   1
   2 -11   0   1694.     77.   1
   2  11   0   1622.     72.   1
   2 -11   0   1686.     44.   1
   2 -11   0   1661.     62.   1
   2  11   0   1611.     42.   1
  -2 -11   0   1676.     63.   1
  -2 -11   0   1618.     47.   1
  -2  11   0   1537.     44.   1
  -2  11   0   1640.     43.   1
  -2 -11   0   1635.     46.   1
  -2 -11   0   1536.     49.   1
  -2 -11   0   1491.     39.   1
  -2  11   0   1578.     47.   1
  -2  11   0   1601.     46.   1
   2 -11   1    608.     52.   1
   2  11   1    394.     32.   1
   2 -11   1    339.     39.   1
   2 -11   1    371.     40.   1
   2  11   1    298.     23.   1
  -2 -11  -1    305.     26.   1
  -2 -11  -1    313.     31.   1
  -2  11  -1    333.     43.   1
  -2 -11  -1    383.     28.   1
  -2 -11  -1    419.     30.   1
  -2 -11  -1    346.     24.   1
  -2  11  -1    499.     45.   1
  -2  11  -1    391.     42.   1
   2 -11   2    156.     31.   1
   2  11   2    111.     26.   1
   2 -11   2    138.     39.   1
   2 -11   2    166.     41.   1
  -2 -11  -2    130.     37.   1
  -2 -11  -2     78.     45.   1
  -2  11  -2    144.     26.   1
  -2 -11  -2    131.     27.   1
  -2 -11  -2    210.     27.   1
  -2 -11  -2    165.     37.   1
  -2  11  -2    307.     43.   1
  -2  11  -2    145.     38.   1
   2 -11   3     29.     30.   1
   2  11   3     69.     24.   1
   2 -11   3     26.     41.   1
   2 -11   3     98.     42.   1
  -2 -11  -3     67.     25.   1
  -2 -11  -3    115.     28.   1
  -2  11  -3    103.     41.   1
  -2 -11  -3     90.     26.   1
  -2 -11  -3    101.     27.   1
  -2 -11  -3     56.     36.   1
  -2  11  -3     78.     27.   1
  -2  11  -3     60.     25.   1
   2  11   4   1991.     67.   1
   2 -11   4   1936.     63.   1
   2  11   4   1874.     78.   1
   2 -11   4   1929.     59.   1
   2 -11   4   1973.     61.   1
  -2 -11  -4   1978.     88.   1
  -2  11  -4   2077.     62.   1
  -2 -11  -4   1981.     61.   1
  -2 -11  -4   1992.     63.   1
  -2 -11  -4   1761.     54.   1
  -2  11  -4   2080.     89.   1
  -2  11  -4   2051.     57.   1
   2 -11   5    854.     41.   1
   2 -11   5    798.     39.   1
   2 -11   5    883.     41.   1
  -2 -11  -5    806.     41.   1
  -2  11  -5    880.     40.   1
  -2 -11  -5    900.     40.   1
  -2 -11  -5    838.     40.   1
  -2 -11  -5    922.     38.   1
  -2  11  -5    926.     62.   1
  -2  11  -5    895.     36.   1
   2 -11   6     29.     33.   1
   2 -11   6    -12.     24.   1
  -2 -11  -6     53.     37.   1
  -2  11  -6     29.     35.   1
  -2 -11  -6     45.     22.   1
  -2 -11  -6     34.     22.   1
  -2 -11  -6     30.     21.   1
  -2  11  -6     38.     22.   1
  -2  11  -6     41.     31.   1
   2 -11   7    123.     28.   1
   2 -11   7    144.     32.   1
  -2  11  -7    131.     19.   1
  -2 -11  -7    186.     30.   1
  -2 -11  -7    102.     19.   1
  -2 -11  -7    142.     18.   1
  -2  11  -7    156.     18.   1
   2 -12  -8    414.     25.   1
   2  12  -8    452.     38.   1
  -2 -12   8    557.     41.   1
  -2  12   8    444.     39.   1
  -2 -12   8    434.     35.   1
  -2 -12   8    453.     37.   1
  -2  12   8    431.     25.   1
   2 -12  -7   3806.    118.   1
   2  12  -7   3973.     90.   1
  -2 -12   7   4303.    101.   1
  -2  12   7   3766.    120.   1
  -2 -12   7   3853.     88.   1
  -2 -12   7   3981.    121.   1
  -2  12   7   3772.     93.   1
   2 -12  -6    472.     46.   1
   2  12  -6    485.     50.   1
   2 -12  -6    381.     46.   1
   2 -12  -6    463.     50.   1
   2  12  -6    434.     32.   1
  -2 -12   6    469.     35.   1
  -2  12   6    406.     53.   1
  -2 -12   6    538.     48.   1
  -2 -12   6    491.     32.   1
  -2  12   6    448.     51.   1
   2 -12  -5   1386.     49.   1
   2  12  -5   1336.     48.   1
   2 -12  -5   1350.     66.   1
   2 -12  -5   1433.     72.   1
   2  12  -5   1317.     46.   1
  -2 -12   5   1529.     53.   1
  -2  12   5   1259.     47.   1
  -2  12   5   1299.     51.   1
  -2 -12   5   1331.     47.   1
  -2 -12   5   1414.     71.   1
  -2  12   5   1259.     50.   1
   2 -12  -4   4532.    143.   1
   2  12  -4   4477.    110.   1
   2 -12  -4   4380.    108.   1
   2 -12  -4   4357.    141.   1
   2  12  -4   4479.    138.   1
  -2 -12   4   4394.    110.   1
  -2  12   4   4526.    149.   1
  -2 -12   4   4409.    132.   1
  -2 -12   4   4543.    110.   1
  -2  12   4   4451.    116.   1
   2 -12  -3     10.     40.   1
   2  12  -3      7.     26.   1
   2 -12  -3     36.     23.   1
   2 -12  -3     51.     38.   1
   2  12  -3     21.     36.   1
  -2 -12   3     37.     24.   1
  -2  12   3     10.     23.   1
  -2  12   3     62.     39.   1
  -2 -12   3     33.     38.   1
  -2 -12   3     27.     40.   1
  -2  12   3     45.     26.   1
   2 -12  -2   7072.    173.   1
   2  12  -2   7532.    179.   1
   2 -12  -2   6918.    163.   1
   2  12  -2   7272.    161.   1
  -2 -12   2   7228.    205.   1
  -2 -12   2   7072.    158.   1
  -2  12   2   6921.    196.   1
  -2  12   2   6833.    197.   1
  -2 -12   2   6983.    196.   1
  -2 -12   2   6969.    166.   1
  -2  12   2   7087.    172.   1
  -2  12   2   6726.    201.   1
   2 -12  -1    710.     56.   1
   2  12  -1    693.     38.   1
   2 -12  -1    641.     31.   1
   2 -12  -1    625.     45.   1
   2  12  -1    617.     31.   1
  -2 -12   1    665.     50.   1
  -2 -12   1    654.     52.   1
  -2  12   1    654.     48.   1
  -2  12   1    663.     32.   1
  -2 -12   1    621.     34.   1
  -2 -12   1    660.     36.   1
  -2  12   1    684.     36.   1
  -2  12   1    625.     34.   1
   2 -12   0   5059.    151.   1
   2  12   0   4199.    107.   1
   2 -12   0   4511.    103.   1
   2 -12   0   4396.    131.   1
   2  12   0   4457.     98.   1
  -2 -12   0   4324.    127.   1
  -2 -12   0   4395.    133.   1
  -2  12   0   4728.    105.   1
  -2  12   0   4402.    126.   1
  -2 -12   0   4513.    104.   1
  -2 -12   0   4341.    136.   1
  -2  12   0   4407.    136.   1
  -2  12   0   4538.    135.   1
   2 -12   1    718.     58.   1
   2  12   1    539.     57.   1
   2 -12   1    622.     50.   1
   2 -12   1    619.     50.   1
  -2 -12  -1    599.     32.   1
  -2 -12  -1    629.     55.   1
  -2  12  -1    733.     51.   1
  -2 -12  -1    659.     53.   1
  -2 -12  -1    637.     56.   1
  -2 -12  -1    568.     45.   1
  -2  12  -1    649.     55.   1
  -2  12  -1    608.     52.   1
   2 -12   2  14584.    397.   1
   2  12   2  14120.    450.   1
   2 -12   2  14182.    437.   1
   2 -12   2  13490.    424.   1
  -2 -12  -2  13455.    424.   1
  -2  12  -2  14222.    390.   1
  -2 -12  -2  13749.    430.   1
  -2 -12  -2  13285.    377.   1
  -2 -12  -2  13791.    364.   1
  -2  12  -2  14354.    432.   1
  -2  12  -2  14276.    434.   1
   2 -12   3   8035.    200.   1
   2  12   3   7733.    231.   1
   2 -12   3   7884.    237.   1
   2 -12   3   8132.    203.   1
  -2 -12  -3   7486.    189.   1
  -2  12  -3   8351.    242.   1
  -2 -12  -3   7965.    195.   1
  -2 -12  -3   7683.    196.   1
  -2 -12  -3   7885.    231.   1
  -2  12  -3   8127.    196.   1
  -2  12  -3   7897.    193.   1
   2 -12   4    757.     58.   1
   2  12   4    634.     35.   1
   2 -12   4    656.     53.   1
   2 -12   4    604.     56.   1
  -2 -12  -4    583.     59.   1
  -2  12  -4    655.     36.   1
  -2 -12  -4    638.     36.   1
  -2 -12  -4    595.     38.   1
  -2 -12  -4    604.     50.   1
  -2  12  -4    757.     57.   1
  -2  12  -4    690.     34.   1
   2 -12   5    880.     56.   1
   2 -12   5   1028.     57.   1
  -2 -12  -5   1002.     60.   1
  -2  12  -5    992.     39.   1
  -2 -12  -5   1050.     40.   1
  -2 -12  -5    956.     40.   1
  -2 -12  -5    950.     37.   1
  -2  12  -5   1050.     58.   1
  -2  12  -5    968.     36.   1
   2 -12   6    300.     23.   1
   2 -12   6    252.     25.   1
  -2 -12  -6    332.     39.   1
  -2  12  -6    353.     37.   1
  -2 -12  -6    323.     24.   1
  -2 -12  -6    341.     36.   1
  -2 -12  -6    372.     36.   1
  -2  12  -6    328.     24.   1
  -2  12  -6    291.     21.   1
   2 -13  -7    223.     23.   1
   2  13  -7    218.     23.   1
  -2 -13   7    217.     37.   1
  -2  13   7    212.     38.   1
  -2 -13   7    190.     23.   1
  -2 -13   7    213.     37.   1
  -2  13   7    204.     24.   1
   2  13  -6    323.     28.   1
   2 -13  -6    370.     27.   1
   2 -13  -6    351.     30.   1
   2  13  -6    354.     28.   1
  -2 -13   6    397.     31.   1
  -2  13   6    350.     31.   1
  -2 -13   6    365.     29.   1
  -2 -13   6    388.     30.   1
  -2  13   6    362.     29.   1
   2 -13  -5  14478.    460.   1
   2  13  -5  14473.    441.   1
   2 -13  -5  13563.    384.   1
   2 -13  -5  13422.    380.   1
   2  13  -5  13494.    362.   1
  -2 -13   5  13373.    426.   1
  -2  13   5  12999.    428.   1
  -2 -13   5  13569.    367.   1
  -2 -13   5  13782.    373.   1
  -2  13   5  13301.    388.   1
   2 -13  -4   4758.    117.   1
   2  13  -4   4753.    119.   1
   2 -13  -4   4770.    145.   1
   2 -13  -4   4555.    118.   1
   2  13  -4   5129.    150.   1
  -2 -13   4   4749.    120.   1
  -2  13   4   4688.    119.   1
  -2 -13   4   4898.    147.   1
  -2 -13   4   4813.    151.   1
  -2  13   4   4608.    126.   1
   2 -13  -3   2070.     62.   1
   2  13  -3   2164.     94.   1
   2 -13  -3   1984.     82.   1
   2 -13  -3   1987.     61.   1
   2  13  -3   2185.     83.   1
  -2 -13   3   2062.     85.   1
  -2  13   3   1978.     81.   1
  -2  13   3   2012.     62.   1
  -2 -13   3   2053.     59.   1
  -2 -13   3   2129.     88.   1
  -2  13   3   2197.     91.   1
   2 -13  -2  14981.    483.   1
   2  13  -2  14527.    409.   1
   2 -13  -2  14133.    449.   1
   2  13  -2  14555.    399.   1
  -2 -13   2  14755.    417.   1
  -2 -13   2  14821.    405.   1
  -2  13   2  14893.    461.   1
  -2  13   2  14045.    399.   1
  -2 -13   2  14296.    449.   1
  -2 -13   2  14570.    460.   1
  -2  13   2  14714.    424.   1
   2 -13  -1   7245.    219.   1
   2  13  -1   7025.    175.   1
   2 -13  -1   6824.    199.   1
   2  13  -1   7350.    202.   1
  -2 -13   1   7254.    167.   1
  -2  13   1   7078.    204.   1
  -2  13   1   6990.    201.   1
  -2 -13   1   6920.    167.   1
  -2 -13   1   6907.    215.   1
  -2  13   1   7093.    172.   1
  -2  13   1   7138.    216.   1
   2 -13   0  17434.    564.   1
   2  13   0  16994.    511.   1
   2 -13   0  16941.    503.   1
   2 -13   0  16757.    546.   1
   2  13   0  16698.    521.   1
  -2 -13   0  17044.    476.   1
  -2  13   0  16408.    477.   1
  -2  13   0  15774.    469.   1
  -2 -13   0  16470.    481.   1
  -2 -13   0  16676.    494.   1
  -2  13   0  17444.    561.   1
  -2  13   0  16854.    502.   1
   2 -13   1    240.     50.   1
   2  13   1    236.     49.   1
   2 -13   1    228.     42.   1
   2 -13   1    224.     28.   1
  -2 -13  -1    235.     32.   1
  -2  13  -1    242.     41.   1
  -2 -13  -1    190.     31.   1
  -2 -13  -1    202.     32.   1
  -2 -13  -1    234.     26.   1
  -2  13  -1    177.     46.   1
  -2  13  -1    230.     28.   1
   2 -13   2   7586.    185.   1
   2  13   2   7240.    182.   1
   2 -13   2   7577.    223.   1
   2 -13   2   7208.    220.   1
  -2 -13  -2   7094.    179.   1
  -2  13  -2   7462.    216.   1
  -2 -13  -2   7545.    226.   1
  -2 -13  -2   7179.    225.   1
  -2 -13  -2   7536.    211.   1
  -2  13  -2   8169.    222.   1
  -2  13  -2   7277.    214.   1
   2 -13   3   1414.     51.   1
   2  13   3   1247.     46.   1
   2 -13   3   1521.     48.   1
   2 -13   3   1299.     48.   1
  -2 -13  -3   1249.     49.   1
  -2  13  -3   1581.     68.   1
  -2 -13  -3   1313.     71.   1
  -2 -13  -3   1264.     73.   1
  -2 -13  -3   1257.     45.   1
  -2  13  -3   1269.     48.   1
  -2  13  -3   1352.     48.   1
   2 -13   4   2145.     86.   1
   2  13   4   2178.     83.   1
   2 -13   4   2116.     84.   1
   2 -13   4   2248.     87.   1
  -2 -13  -4   2189.     66.   1
  -2  13  -4   2390.     85.   1
  -2 -13  -4   2226.     86.   1
  -2 -13  -4   2195.     90.   1
  -2 -13  -4   2218.     60.   1
  -2  13  -4   2453.     88.   1
  -2  13  -4   2238.     59.   1
   2 -13   5   1008.     37.   1
   2 -13   5   1085.     52.   1
   2 -13   5   1082.     38.   1
  -2 -13  -5   1158.     58.   1
  -2  13  -5   1281.     56.   1
  -2 -13  -5   1159.     57.   1
  -2 -13  -5   1108.     56.   1
  -2 -13  -5   1011.     34.   1
  -2  13  -5   1256.     38.   1
  -2  13  -5   1095.     34.   1
   2 -13   6     42.     16.   1
   2 -13   6     61.     27.   1
  -2 -13  -6     27.     17.   1
  -2  13  -6     58.     16.   1
  -2 -13  -6     46.     29.   1
  -2 -13  -6     37.     16.   1
  -2 -13  -6     32.     14.   1
  -2  13  -6     44.     27.   1
   2 -14  -7   1954.     60.   1
   2  14  -7   1882.     59.   1
  -2  14   7   1765.     44.   1
  -2 -14   7   1669.     56.   1
  -2 -14   7   1819.     41.   1
  -2  14   7   1712.     61.   1
   2  14  -6    677.     47.   1
   2 -14  -6    730.     50.   1
   2  14  -6    826.     32.   1
  -2 -14   6    738.     32.   1
  -2  14   6    863.     51.   1
  -2 -14   6    772.     33.   1
  -2 -14   6    855.     49.   1
  -2  14   6    726.     49.   1
   2 -14  -5   3488.     90.   1
   2  14  -5   3342.    107.   1
   2 -14  -5   3250.    106.   1
   2 -14  -5   3451.    113.   1
   2  14  -5   3543.    107.   1
  -2 -14   5   3453.     86.   1
  -2  14   5   3388.     88.   1
  -2 -14   5   3309.     80.   1
  -2 -14   5   3356.     84.   1
   2 -14  -4     18.     26.   1
   2  14  -4     49.     43.   1
   2 -14  -4     30.     23.   1
   2 -14  -4     52.     40.   1
   2  14  -4     26.     24.   1
  -2 -14   4     57.     39.   1
  -2  14   4      7.     42.   1
  -2 -14   4     83.     38.   1
  -2 -14   4     56.     41.   1
  -2  14   4     61.     39.   1
   2 -14  -3    614.     36.   1
   2  14  -3    655.     58.   1
   2 -14  -3    618.     35.   1
   2 -14  -3    651.     38.   1
   2  14  -3    642.     34.   1
  -2  14   3    634.     56.   1
  -2 -14   3    614.     35.   1
  -2 -14   3    639.     38.   1
  -2  14   3    619.     36.   1
   2 -14  -2     50.     44.   1
   2  14  -2     25.     28.   1
   2 -14  -2     18.     22.   1
   2 -14  -2     37.     26.   1
   2  14  -2     -1.     23.   1
  -2 -14   2     90.     41.   1
  -2  14   2    -17.     41.   1
  -2 -14   2     51.     25.   1
  -2 -14   2     85.     27.   1
  -2  14   2    212.     43.   1
   2 -14  -1     -2.     29.   1
   2  14  -1      8.     30.   1
   2 -14  -1     24.     37.   1
   2  14  -1     57.     38.   1
  -2 -14   1     44.     26.   1
  -2  14   1    100.     37.   1
  -2  14   1     50.     24.   1
  -2 -14   1    102.     40.   1
  -2 -14   1     88.     43.   1
  -2  14   1     81.     28.   1
  -2  14   1     68.     26.   1
   2 -14   0   1071.     67.   1
   2  14   0    840.     45.   1
   2 -14   0    857.     38.   1
   2 -14   0    883.     57.   1
   2  14   0    814.     54.   1
  -2 -14   0    882.     63.   1
  -2  14   0    890.     39.   1
  -2  14   0    794.     37.   1
  -2 -14   0    896.     41.   1
  -2 -14   0    854.     44.   1
  -2  14   0    983.     64.   1
  -2  14   0    937.     41.   1
   2 -14   1    -18.     28.   1
   2  14   1    -15.     27.   1
   2 -14   1    -22.     38.   1
   2 -14   1     87.     25.   1
  -2 -14  -1      1.     28.   1
  -2  14  -1     37.     38.   1
  -2 -14  -1     71.     41.   1
  -2 -14  -1     23.     28.   1
  -2  14  -1     55.     40.   1
  -2  14  -1     -7.     25.   1
   2 -14   2     90.     43.   1
   2  14   2     33.     26.   1
   2 -14   2     38.     39.   1
   2 -14   2     22.     24.   1
  -2 -14  -2     51.     42.   1
  -2  14  -2     44.     37.   1
  -2 -14  -2     34.     26.   1
  -2 -14  -2    112.     27.   1
  -2 -14  -2     24.     22.   1
  -2  14  -2    158.     40.   1
  -2  14  -2     17.     25.   1
   2 -14   3    372.     48.   1
   2  14   3    306.     44.   1
   2 -14   3    319.     29.   1
   2 -14   3    340.     45.   1
  -2 -14  -3    333.     49.   1
  -2  14  -3    309.     26.   1
  -2 -14  -3    320.     31.   1
  -2 -14  -3    287.     31.   1
  -2 -14  -3    298.     41.   1
  -2  14  -3    289.     28.   1
  -2  14  -3    331.     27.   1
   2 -14   4     52.     22.   1
   2  14   4     45.     21.   1
   2 -14   4     30.     22.   1
   2 -14   4      2.     23.   1
  -2 -14  -4    103.     38.   1
  -2  14  -4     57.     33.   1
  -2 -14  -4     46.     23.   1
  -2 -14  -4     31.     22.   1
  -2 -14  -4     46.     32.   1
  -2  14  -4     37.     21.   1
  -2  14  -4     20.     21.   1
   2 -14   5    823.     29.   1
   2 -14   5    861.     45.   1
  -2 -14  -5    862.     32.   1
  -2  14  -5    896.     29.   1
  -2 -14  -5    862.     31.   1
  -2 -14  -5    856.     30.   1
  -2 -14  -5    807.     40.   1
  -2  14  -5    842.     29.   1
  -2  14  -5    882.     40.   1
   2 -15  -6     61.     20.   1
   2  15  -6     92.     29.   1
  -2  15   6     51.     20.   1
  -2 -15   6     54.     30.   1
  -2 -15   6    113.     30.   1
  -2  15   6     27.     19.   1
   2 -15  -5   2623.     64.   1
   2  15  -5   2566.     60.   1
   2 -15  -5   2569.     64.   1
   2  15  -5   2498.     78.   1
  -2  15   5   2531.     88.   1
  -2 -15   5   2351.     59.   1
  -2 -15   5   2644.     87.   1
  -2  15   5   2395.     62.   1
   2 -15  -4    142.     42.   1
   2  15  -4    173.     44.   1
   2 -15  -4    120.     24.   1
   2 -15  -4    181.     28.   1
   2  15  -4    166.     25.   1
  -2  15   4    176.     26.   1
  -2 -15   4    185.     40.   1
  -2 -15   4    216.     42.   1
  -2  15   4    150.     26.   1
   2 -15  -3    118.     28.   1
   2  15  -3    131.     47.   1
   2 -15  -3    170.     26.   1
   2 -15  -3    204.     44.   1
   2  15  -3    155.     25.   1
  -2  15   3    175.     28.   1
  -2 -15   3    220.     27.   1
  -2 -15   3    171.     28.   1
  -2  15   3    212.     44.   1
   2 -15  -2    516.     54.   1
   2  15  -2    481.     36.   1
   2 -15  -2    424.     32.   1
   2 -15  -2    381.     33.   1
   2  15  -2    382.     28.   1
  -2 -15   2    395.     50.   1
  -2  15   2    440.     32.   1
  -2 -15   2    412.     31.   1
  -2 -15   2    380.     34.   1
  -2  15   2    412.     34.   1
   2 -15  -1   1406.     53.   1
   2  15  -1   1335.     51.   1
   2 -15  -1   1323.     64.   1
   2  15  -1   1318.     63.   1
  -2 -15   1   1319.     71.   1
  -2  15   1   1277.     45.   1
  -2 -15   1   1327.     46.   1
  -2 -15   1   1359.     50.   1
  -2  15   1   1357.     49.   1
   2 -15   0   2575.    102.   1
   2  15   0   2627.     73.   1
   2 -15   0   2426.     66.   1
   2 -15   0   2527.     92.   1
   2  15   0   2561.     89.   1
  -2 -15   0   2504.     69.   1
  -2  15   0   2368.     65.   1
  -2 -15   0   2518.     98.   1
  -2 -15   0   2653.    102.   1
  -2  15   0   2671.     98.   1
  -2  15   0   2564.     97.   1
   2 -15   1   1349.     51.   1
   2  15   1   1324.     50.   1
   2 -15   1   1341.     66.   1
   2 -15   1   1320.     66.   1
  -2 -15  -1   1353.     49.   1
  -2  15  -1   1363.     45.   1
  -2 -15  -1   1281.     47.   1
  -2 -15  -1   1239.     49.   1
  -2  15  -1   1348.     68.   1
  -2  15  -1   1332.     46.   1
   2 -15   2    768.     58.   1
   2  15   2    761.     55.   1
   2 -15   2    751.     35.   1
   2 -15   2    723.     51.   1
  -2 -15  -2    818.     38.   1
  -2  15  -2    860.     35.   1
  -2 -15  -2    724.     37.   1
  -2 -15  -2    780.     58.   1
  -2  15  -2    808.     37.   1
  -2  15  -2    841.     37.   1
   2 -15   3   1574.     47.   1
   2  15   3   1582.     66.   1
   2 -15   3   1472.     64.   1
   2 -15   3   1460.     63.   1
  -2 -15  -3   1457.     48.   1
  -2  15  -3   1556.     63.   1
  -2 -15  -3   1449.     64.   1
  -2 -15  -3   1525.     67.   1
  -2 -15  -3   1314.     55.   1
  -2  15  -3   1563.     65.   1
  -2  15  -3   1527.     43.   1
   2 -15   4    352.     36.   1
   2  15   4    377.     22.   1
   2 -15   4    368.     24.   1
   2 -15   4    398.     38.   1
  -2 -15  -4    389.     26.   1
  -2  15  -4    422.     35.   1
  -2 -15  -4    405.     38.   1
  -2 -15  -4    417.     37.   1
  -2 -15  -4    292.     29.   1
  -2  15  -4    405.     37.   1
  -2  15  -4    376.     24.   1
   2 -16  -5    758.     25.   1
   2  16  -5    761.     26.   1
   2 -16  -5    753.     30.   1
   2  16  -5    816.     28.   1
  -2  16   5    786.     29.   1
  -2 -16   5    757.     41.   1
  -2 -16   5    832.     45.   1
  -2  16   5    740.     30.   1
   2 -16  -4   1990.     74.   1
   2  16  -4   2026.     51.   1
   2 -16  -4   1900.     47.   1
   2 -16  -4   1921.     50.   1
   2  16  -4   1898.     67.   1
  -2  16   4   1877.     52.   1
  -2 -16   4   1857.     66.   1
  -2 -16   4   1920.     74.   1
  -2  16   4   1811.     51.   1
   2 -16  -3    297.     28.   1
   2  16  -3    324.     29.   1
   2 -16  -3    334.     25.   1
   2 -16  -3    334.     44.   1
   2  16  -3    359.     25.   1
  -2  16   3    336.     26.   1
  -2 -16   3    325.     27.   1
  -2 -16   3    327.     28.   1
  -2  16   3    315.     44.   1
   2 -16  -2   2359.     91.   1
   2  16  -2   2412.     66.   1
   2 -16  -2   2374.     62.   1
   2 -16  -2   2387.     64.   1
   2  16  -2   2410.     83.   1
  -2 -16   2   2312.     85.   1
  -2  16   2   2314.     63.   1
  -2 -16   2   2249.     61.   1
  -2 -16   2   2330.     64.   1
  -2  16   2   2368.     64.   1
   2 -16  -1   4534.    142.   1
   2  16  -1   4303.    106.   1
   2 -16  -1   4124.    124.   1
   2 -16  -1   4476.    134.   1
   2  16  -1   4169.     99.   1
  -2 -16   1   4367.    134.   1
  -2  16   1   4452.    106.   1
  -2 -16   1   4423.    101.   1
  -2 -16   1   4324.    106.   1
  -2  16   1   4118.    138.   1
   2 -16   0    947.     62.   1
   2  16   0   1003.     62.   1
   2 -16   0    821.     35.   1
  -2 -16   0   1008.     40.   1
  -2 -16   0    954.     59.   1
  -2 -16   0    851.     40.   1
  -2  16   0    894.     58.   1
   2 -16   1   1864.     56.   1
   2  16   1   1812.     52.   1
   2 -16   1   1743.     50.   1
   2 -16   1   1637.     70.   1
  -2 -16  -1   1799.     74.   1
  -2 -16  -1   1907.     52.   1
  -2 -16  -1   1875.     77.   1
  -2  16  -1   1895.     75.   1
  -2  16  -1   1753.     51.   1
   2 -16   2   3046.     72.   1
   2  16   2   2970.     91.   1
   2 -16   2   2912.     69.   1
   2 -16   2   2853.     69.   1
  -2 -16  -2   2972.     94.   1
  -2 -16  -2   3210.     96.   1
  -2 -16  -2   2975.     95.   1
  -2  16  -2   3060.     69.   1
  -2  16  -2   3065.     91.   1
   2 -16   3    426.     40.   1
   2  16   3    469.     38.   1
   2 -16   3    434.     24.   1
   2 -16   3    428.     35.   1
  -2 -16  -3    418.     27.   1
  -2 -16  -3    410.     25.   1
  -2 -16  -3    435.     26.   1
  -2  16  -3    469.     24.   1
  -2  16  -3    450.     24.   1
   2 -17  -4    161.     30.   1
   2  17  -4    121.     28.   1
   2 -17  -4    148.     20.   1
   2  17  -4    113.     17.   1
  -2  17   4    153.     19.   1
  -2 -17   4    101.     18.   1
  -2 -17   4    136.     20.   1
  -2  17   4     96.     19.   1
   2 -17  -3     43.     20.   1
   2  17  -3     35.     31.   1
   2 -17  -3     43.     15.   1
   2 -17  -3     34.     32.   1
   2  17  -3     34.     17.   1
  -2  17   3     84.     19.   1
  -2 -17   3     46.     30.   1
  -2 -17   3    103.     32.   1
  -2  17   3     70.     31.   1
   2 -17  -2   3411.    101.   1
   2  17  -2   3451.    100.   1
   2 -17  -2   3257.     74.   1
   2 -17  -2   3223.     73.   1
   2  17  -2   3486.     71.   1
  -2 -17   2   3061.     65.   1
  -2  17   2   3196.     71.   1
  -2 -17   2   3239.     71.   1
  -2 -17   2   3256.     74.   1
  -2  17   2   3277.     78.   1
   2 -17  -1    100.     36.   1
   2  17  -1     80.     23.   1
   2 -17  -1     55.     29.   1
   2 -17  -1     55.     34.   1
   2  17  -1     24.     28.   1
  -2 -17   1     97.     30.   1
  -2  17   1     14.     19.   1
  -2 -17   1     51.     22.   1
  -2 -17   1     56.     23.   1
  -2  17   1     27.     34.   1
   2 -17   0   1819.     50.   1
   2  17   0   1784.     49.   1
   2 -17   0   1655.     60.   1
   2 -17   0   1836.     65.   1
  -2 -17   0   1783.     47.   1
  -2 -17   0   1749.     66.   1
  -2 -17   0   1742.     48.   1
  -2  17   0   1655.     67.   1
   2 -17   1    442.     41.   1
   2  17   1    369.     26.   1
   2 -17   1    400.     35.   1
   2 -17   1    332.     28.   1
   2 -17   1    407.     25.   1
  -2 -17  -1    381.     39.   1
  -2 -17  -1    390.     25.   1
  -2 -17  -1    412.     39.   1
  -2  17  -1    412.     25.   1
   2 -17   2    426.     37.   1
   2  17   2    429.     35.   1
   2 -17   2    373.     21.   1
  -2 -17  -2    445.     38.   1
  -2 -17  -2    409.     37.   1
  -2 -17  -2    408.     37.   1
  -2  17  -2    406.     35.   1
   2 -18  -2   3039.     63.   1
   2  18  -2   3014.     60.   1
   2 -18  -2   2958.     61.   1
  -2 -18   2   2911.     76.   1
  -2 -18   2   3004.     82.   1
  -2  18   2   3063.     61.   1
   2 -18  -1   3671.     76.   1
   2  18  -1   3685.     94.   1
   2 -18  -1   3495.     70.   1
  -2 -18   1   3582.     91.   1
  -2 -18   1   3556.     72.   1
  -2  18   1   3436.     76.   1
   2 -18   0   2078.     47.   1
   2  18   0   2080.     46.   1
   2 -18   0   2142.     47.   1
  -2 -18   0   1908.     42.   1
  -2 -18   0   2189.     62.   1
  -2 -18   0   2131.     66.   1
  -2  18   0   2093.     46.   1
   3   0 -11     36.     18.   1
   3   0 -11   -114.     29.   1
   3   0 -10     32.     24.   1
   3   0 -10    -27.     36.   1
  -3   0  10    -10.     36.   1
   3   0  -9     55.     29.   1
  -3   0   9     60.     28.   1
  -3   0   9    -17.     25.   1
  -3   0   9     15.     27.   1
   3   0  -8    -25.     44.   1
  -3   0   8     49.     27.   1
  -3   0   8    -14.     25.   1
  -3   0   8    208.     42.   1
   3   0  -7     66.     36.   1
  -3   0   7     68.     32.   1
  -3   0   7     28.     22.   1
   3   0  -6     52.     19.   1
  -3   0   6     27.     28.   1
  -3   0   6     58.     26.   1
  -3   0   6     81.     21.   1
  -3   0   6     63.     30.   1
   3   0  -5     19.     13.   1
   3   0  -5     45.     26.   1
   3   0  -5     14.     15.   1
  -3   0   5     24.     13.   1
  -3   0   5      0.     17.   1
  -3   0   5     27.     16.   1
  -3   0   5     47.     22.   1
   3   0  -4      7.     17.   1
   3   0  -4    -11.     24.   1
   3   0  -4     21.      8.   1
   3   0  -4     16.     18.   1
  -3   0   4     28.     18.   1
  -3   0   4     -9.     13.   1
  -3   0   4     37.     14.   1
  -3   0   4     26.      7.   1
  -3   0   4     37.     18.   1
   3   0  -3     75.     10.   1
   3   0  -3     37.      4.   1
   3   0  -3     52.     10.   1
   3   0  -3     69.      9.   1
  -3   0   3     12.     10.   1
  -3   0   3     63.     14.   1
   3   0  -2     21.     14.   1
   3   0  -2     20.      7.   1
   3   0  -2     28.     13.   1
   3   0  -2     28.     10.   1
   3   0  -2     38.      8.   1
  -3   0   2     17.     14.   1
  -3   0   2     14.      6.   1
  -3   0   2     19.     13.   1
  -3   0   2     31.     10.   1
  -3   0   2     36.      8.   1
   3   0  -1     25.      9.   1
   3   0  -1    -18.      9.   1
   3   0  -1     10.      7.   1
   3   0  -1     10.      7.   1
   3   0  -1     16.      7.   1
   3   0  -1     20.      5.   1
  -3   0   1     -1.     14.   1
  -3   0   1      1.     12.   1
  -3   0   1     11.      7.   1
  -3   0   1     14.      7.   1
  -3   0   1     16.      6.   1
   3   0   0     54.     16.   1
   3   0   0      3.     18.   1
   3   0   0      8.      7.   1
   3   0   0     14.      7.   1
   3   0   0     13.     10.   1
  -3   0   0      6.     10.   1
  -3   0   0     34.     12.   1
  -3   0   0      7.      7.   1
  -3   0   0    -12.      7.   1
  -3   0   0     11.     12.   1
   3   0   1     45.     20.   1
   3   0   1     78.     10.   1
   3   0   1     38.     13.   1
   3   0   1     67.     18.   1
   3   0   1     25.     15.   1
  -3   0  -1     49.     21.   1
  -3   0  -1     50.     15.   1
  -3   0  -1     26.     16.   1
  -3   0  -1     69.     18.   1
  -3   0  -1     41.     15.   1
   3   0   2      7.     16.   1
   3   0   2     33.     11.   1
   3   0   2     37.     11.   1
   3   0   2     12.     14.   1
   3   0   2     13.     12.   1
  -3   0  -2     -3.     17.   1
  -3   0  -2     35.     17.   1
  -3   0  -2     39.     17.   1
  -3   0  -2     11.     11.   1
  -3   0  -2     40.     14.   1
  -3   0  -2     43.     19.   1
   3   0   3    -15.     18.   1
   3   0   3     17.     20.   1
   3   0   3      7.     15.   1
   3   0   3     41.     17.   1
   3   0   3     19.     16.   1
  -3   0  -3     54.     19.   1
  -3   0  -3     20.     22.   1
  -3   0  -3     35.     23.   1
  -3   0  -3     32.     15.   1
  -3   0  -3     68.     27.   1
  -3   0  -3     62.     25.   1
   3   0   4     82.     39.   1
  -3   0  -4     62.     23.   1
  -3   0  -4     53.     29.   1
  -3   0  -4      9.     36.   1
  -3   0  -4     -6.     20.   1
   3   0   5    125.     52.   1
  -3   0  -5      6.     24.   1
  -3   0  -5     14.     22.   1
  -3   0  -5      1.     22.   1
  -3   0  -5    -28.     26.   1
  -3   0  -5     45.     35.   1
   3   0   6    -64.     38.   1
  -3   0  -6     42.     43.   1
  -3   0  -6     85.     40.   1
  -3   0  -6    101.     25.   1
  -3   0  -6     30.     28.   1
  -3   0  -6     23.     43.   1
   3   0   7     17.     29.   1
  -3   0  -7     33.     24.   1
  -3   0  -7     16.     39.   1
   3   0   8     69.     22.   1
   3   0   8     33.     33.   1
  -3   0  -8     55.     20.   1
   3  -1 -11   1278.     53.   1
   3   1 -11   1281.     36.   1
   3  -1 -11   1220.     33.   1
   3   1 -11   1248.     49.   1
   3  -1 -10    103.     41.   1
   3   1 -10    101.     40.   1
   3  -1 -10    131.     25.   1
   3   1 -10    105.     40.   1
  -3  -1  10    100.     27.   1
  -3   1  10     89.     35.   1
   3  -1  -9   1994.     88.   1
   3   1  -9   2123.     87.   1
   3   1  -9   1924.     59.   1
  -3  -1   9   1907.     62.   1
  -3   1   9   1820.     57.   1
  -3  -1   9   1879.     60.   1
  -3   1   9   1874.     61.   1
   3  -1  -8   8485.    248.   1
   3   1  -8   7904.    197.   1
  -3  -1   8   7554.    186.   1
  -3   1   8   7563.    188.   1
  -3   1   8   7724.    195.   1
  -3  -1   8   7640.    195.   1
  -3   1   8   7543.    192.   1
  -3  -1   8   7411.    243.   1
   3  -1  -7   6407.    143.   1
   3   1  -7   6746.    183.   1
  -3   1   7   5566.    152.   1
  -3  -1   7   5885.    163.   1
  -3   1   7   6214.    146.   1
  -3  -1   7   6084.    145.   1
  -3   1   7   5744.    173.   1
  -3  -1   7   6097.    173.   1
   3  -1  -6   4498.     92.   1
   3   1  -6   4503.     89.   1
  -3   1   6   3912.     94.   1
  -3  -1   6   4293.    107.   1
  -3   1   6   4567.    104.   1
  -3   1   6   4528.     95.   1
  -3  -1   6   4194.     93.   1
  -3   1   6   4392.     93.   1
  -3  -1   6   4348.    113.   1
   3   1  -5   5150.     88.   1
   3   1  -5   4941.    108.   1
   3  -1  -5   5098.     98.   1
   3   1  -5   4997.    120.   1
   3  -1  -5   4742.     76.   1
   3  -1  -5   4726.    106.   1
   3   1  -5   4870.     92.   1
  -3  -1   5   4787.     99.   1
  -3   1   5   5093.     95.   1
  -3   1   5   4841.     94.   1
  -3  -1   5   4932.    118.   1
  -3  -1   5   4632.     83.   1
  -3   1   5   4940.     93.   1
  -3  -1   5   4754.     90.   1
   3  -1  -4  13638.    264.   1
   3   1  -4  13737.    304.   1
   3  -1  -4  12314.    262.   1
   3  -1  -4  13525.    307.   1
   3   1  -4  13929.    319.   1
   3  -1  -4  13083.    258.   1
   3  -1  -4  12940.    283.   1
   3   1  -4  12959.    305.   1
  -3  -1   4  12294.    261.   1
  -3   1   4  11795.    242.   1
  -3   1   4  12637.    279.   1
  -3  -1   4  13818.    316.   1
  -3   1   4  13273.    326.   1
  -3  -1   4  13735.    315.   1
  -3  -1   4  12619.    247.   1
  -3  -1   4  13562.    251.   1
  -3   1   4  12960.    286.   1
   3  -1  -3  38836.   1289.   1
   3   1  -3  36307.   1241.   1
   3  -1  -3  37074.   1228.   1
   3  -1  -3  34773.   1162.   1
   3   1  -3  33966.   1089.   1
   3  -1  -3  39731.   1494.   1
   3   1  -3  38800.   1444.   1
   3  -1  -3  37272.   1234.   1
   3  -1  -3  36257.   1254.   1
   3   1  -3  36842.   1301.   1
  -3  -1   3  33730.   1070.   1
  -3   1   3  35480.   1143.   1
  -3   1   3  37153.   1091.   1
  -3   1   3  36824.   1272.   1
  -3  -1   3  38440.   1361.   1
  -3   1   3  38337.   1388.   1
  -3  -1   3  37668.   1444.   1
  -3  -1   3  39457.   1200.   1
  -3  -1   3  42284.   1339.   1
  -3   1   3  38366.   1367.   1
  -3  -1   3  38324.   1391.   1
   3  -1  -2  71513.   3577.   1
   3   1  -2  68317.   3478.   1
   3   1  -2  70136.   3601.   1
   3  -1  -2  69929.   3684.   1
   3  -1  -2  66158.   3231.   1
   3   1  -2  64281.   3103.   1
   3  -1  -2  70965.   3779.   1
   3   1  -2  69509.   3819.   1
   3   1  -2  72545.   3505.   1
   3  -1  -2  70963.   3482.   1
   3  -1  -2  72130.   3389.   1
   3   1  -2  70813.   3465.   1
  -3  -1   2  68858.   3263.   1
  -3   1   2  71680.   3449.   1
  -3  -1   2  73924.   3874.   1
  -3   1   2  73000.   3758.   1
  -3   1   2  74744.   3659.   1
  -3  -1   2  71814.   3621.   1
  -3   1   2  69880.   3688.   1
  -3  -1   2  72940.   3994.   1
  -3  -1   2  74043.   3664.   1
  -3   1   2  74662.   3442.   1
  -3   1   2  72521.   3726.   1
  -3  -1   2  74468.   3828.   1
   3  -1  -1   5672.     85.   1
   3   1  -1   5710.    106.   1
   3   1  -1   6012.    103.   1
   3  -1  -1   5758.     91.   1
   3   1  -1   5557.     77.   1
   3  -1  -1   5676.     88.   1
   3   1  -1   5734.     88.   1
   3   1  -1   5706.     80.   1
   3  -1  -1   5688.     81.   1
  -3  -1   1   5917.     88.   1
  -3   1   1   5839.     82.   1
  -3  -1   1   5911.     92.   1
  -3   1   1   5892.    105.   1
  -3   1   1   5955.     97.   1
  -3  -1   1   5726.     81.   1
  -3   1   1   5861.     93.   1
  -3  -1   1   5883.     90.   1
  -3  -1   1   5798.     87.   1
  -3   1   1   5746.     81.   1
  -3   1   1   5848.     73.   1
   3   1   0    782.     20.   1
   3  -1   0    747.     17.   1
   3   1   0    793.     20.   1
   3  -1   0    711.     30.   1
   3   1   0    808.     18.   1
   3  -1   0    809.     18.   1
   3  -1   0    716.     11.   1
   3   1   0    724.     15.   1
   3   1   0    710.     11.   1
   3  -1   0    708.     13.   1
   3   1   0    729.     21.   1
   3  -1   0    709.     14.   1
   3   1   0    718.     15.   1
   3  -1   0    754.     14.   1
  -3  -1   0    760.     27.   1
  -3  -1   0    788.     29.   1
  -3   1   0    781.     21.   1
  -3   1   0    738.     17.   1
  -3  -1   0    763.     16.   1
  -3  -1   0    787.     17.   1
  -3   1   0    735.     14.   1
  -3   1   0    834.     21.   1
  -3  -1   0    766.     16.   1
  -3   1   0    767.     14.   1
   3   1   1   5465.     94.   1
   3   1   1   5852.    126.   1
   3  -1   1   5651.    121.   1
   3   1   1   5225.     79.   1
   3  -1   1   5638.     96.   1
   3   1   1   5238.     60.   1
   3   1   1   5238.     89.   1
   3  -1   1   5154.     79.   1
   3   1   1   5391.     89.   1
   3  -1   1   5224.     86.   1
   3   1   1   5351.     84.   1
   3  -1   1   5586.    102.   1
  -3  -1  -1   5624.    111.   1
  -3   1  -1   5644.     92.   1
  -3  -1  -1   5687.    121.   1
  -3   1  -1   5933.    123.   1
  -3   1  -1   5338.    102.   1
  -3  -1  -1   5253.     86.   1
  -3  -1  -1   5646.     95.   1
  -3   1  -1   5729.     95.   1
  -3  -1  -1   5708.    107.   1
  -3   1  -1   5905.    108.   1
  -3  -1  -1   5566.     97.   1
  -3   1  -1   5568.    103.   1
   3   1   2   8331.    172.   1
   3  -1   2   8362.    199.   1
[truncated: 224,115 more chars]
